# Supplementary material for: Ethyl 5-formyl-3,4-dimethyl-1H-pyrrole-2-carboxyl­ate
Source: Acta Crystallogr Sect E Struct Rep Online. 2009 Jun 20;65(Pt 7):o1661. doi: 10.1107/S160053680902323X (PMC2969404; doi:10.1107/S160053680902323X)
Supplement: Supplementary file 2 [file e-65-o1661-Isup2.hkl]

# 
# h,k,l, Fc-squared, Fo-squared, sigma(Fo-squared) and status flag 
# 
data_I
_shelx_title ' Z in P-1' 
_shelx_refln_list_code          4 
_shelx_F_calc_maximum      121.80 
_exptl_crystal_F_000       208.00 
_reflns_d_resolution_high  0.7641 
 
loop_ 
 _symmetry_equiv_pos_as_xyz 
 'x, y, z' 
 '-x, -y, -z' 
 
_cell_length_a     7.2223 
_cell_length_b     7.4347 
_cell_length_c    10.0488 
_cell_angle_alpha  78.412 
_cell_angle_beta   84.191 
_cell_angle_gamma  79.051 
 
_shelx_F_squared_multiplier     1.000 
 
loop_ 
 _refln_index_h 
 _refln_index_k 
 _refln_index_l 
 _refln_F_squared_calc 
 _refln_F_squared_meas 
 _refln_F_squared_sigma 
 _refln_observed_status 
   1   0   0     1106.04     1067.74     11.04 o 
   2   0   0      800.21      796.63      5.08 o 
   3   0   0      123.37      118.98      1.02 o 
   4   0   0        2.96        2.60      0.13 o 
   5   0   0       13.80       11.94      0.36 o 
   6   0   0        4.07        2.72      0.24 o 
   7   0   0        0.24        0.19      0.17 o 
   8   0   0       11.64       10.57      0.62 o 
   9   0   0        0.19        0.21      0.36 o 
  -9   1   0        0.59        0.95      0.32 o 
  -8   1   0        1.98        1.58      0.32 o 
  -7   1   0        0.29        0.26      0.22 o 
  -6   1   0        0.40        0.47      0.21 o 
  -5   1   0       70.17       72.08      0.99 o 
  -4   1   0       50.39       59.48      0.68 o 
  -3   1   0      159.70      180.22      1.40 o 
  -2   1   0       10.92       13.81      0.23 o 
  -1   1   0     1514.91     1440.78     15.52 o 
   0   1   0      862.54      931.38      8.33 o 
   1   1   0      217.97      237.10      4.53 o 
   2   1   0      469.81      441.96      3.68 o 
   3   1   0        2.10        2.10      0.12 o 
   4   1   0      146.59      166.84      1.62 o 
   5   1   0        0.04        0.00      0.12 o 
   6   1   0        2.18        2.48      0.24 o 
   7   1   0        0.23        0.17      0.18 o 
   8   1   0        2.10        1.75      0.27 o 
   9   1   0        0.27        0.41      0.31 o 
  -8   2   0        1.05        0.43      0.26 o 
  -7   2   0       13.48       14.71      0.65 o 
  -6   2   0        0.01        0.05      0.26 o 
  -5   2   0       55.87       57.40      1.04 o 
  -4   2   0        0.41        0.30      0.13 o 
  -3   2   0       33.77       28.09      0.48 o 
  -2   2   0      129.31      131.68      1.06 o 
  -1   2   0      427.32      408.80      3.07 o 
   0   2   0     1118.99     1156.63     12.40 o 
   1   2   0      525.49      561.94      3.62 o 
   2   2   0        2.14        0.55      0.07 o 
   3   2   0      239.90      247.93      2.15 o 
   4   2   0       27.90       25.38      0.89 o 
   5   2   0        4.93        5.09      0.27 o 
   6   2   0        0.59        0.73      0.18 o 
   7   2   0       27.80       27.52      1.34 o 
   8   2   0        8.55        8.37      0.67 o 
   9   2   0        0.14       -0.09      0.19 o 
  -8   3   0        0.27        0.13      0.25 o 
  -7   3   0        1.75        1.26      0.46 o 
  -6   3   0        0.14        0.19      0.17 o 
  -5   3   0       41.78       35.80      0.71 o 
  -4   3   0       52.30       49.50      0.81 o 
  -3   3   0      160.33      178.59      2.09 o 
  -2   3   0       32.20       33.59      0.48 o 
  -1   3   0        0.34       -0.05      0.05 o 
   0   3   0        0.17        1.65      0.11 o 
   1   3   0       31.72       24.59      0.43 o 
   2   3   0       55.11       40.58      0.70 o 
   3   3   0       76.93       77.15      0.76 o 
   4   3   0       37.87       42.66      0.73 o 
   5   3   0       27.20       32.46      0.65 o 
   6   3   0        0.40        0.44      0.15 o 
   7   3   0       17.49       17.75      0.57 o 
   8   3   0        1.68        1.67      0.30 o 
   9   3   0        0.03        0.27      0.24 o 
  -7   4   0        1.65        2.66      0.41 o 
  -6   4   0        1.07        0.84      0.26 o 
  -5   4   0       10.62        9.80      0.52 o 
  -4   4   0       22.27       19.00      0.53 o 
  -3   4   0       11.94       17.52      0.45 o 
  -2   4   0        4.25        6.11      0.28 o 
  -1   4   0        0.36        3.58      0.33 o 
   0   4   0        0.03        0.56      0.08 o 
   1   4   0      101.14       97.54      1.09 o 
   2   4   0        3.88        7.27      0.23 o 
   3   4   0        3.91        4.75      0.21 o 
   4   4   0        0.66        0.00      0.15 o 
   5   4   0       14.08       12.67      0.45 o 
   6   4   0       18.46       21.00      0.88 o 
   7   4   0        0.92        0.83      0.21 o 
   8   4   0        8.11        8.70      0.64 o 
   9   4   0        1.44        1.86      0.32 o 
  -7   5   0        1.47        1.73      0.36 o 
  -6   5   0        0.94        0.72      0.29 o 
  -5   5   0        8.20        7.88      0.83 o 
  -4   5   0        4.60        5.07      0.33 o 
  -3   5   0       23.27       24.00      0.78 o 
  -2   5   0       28.99       26.63      0.87 o 
  -1   5   0        5.27        6.35      0.27 o 
   0   5   0        6.39        5.26      0.20 o 
   1   5   0        7.96        8.09      0.24 o 
   2   5   0        0.16        0.00      0.07 o 
   3   5   0        1.02        1.58      0.15 o 
   4   5   0        2.98        4.40      0.27 o 
   5   5   0        2.08        2.20      0.24 o 
   6   5   0        0.72        0.92      0.19 o 
   7   5   0        9.13       10.05      0.56 o 
   8   5   0        7.00        6.78      0.45 o 
  -6   6   0        1.79        2.16      0.51 o 
  -5   6   0        0.08        0.10      0.25 o 
  -4   6   0       24.60       24.40      0.87 o 
  -3   6   0        3.21        2.16      0.72 o 
  -2   6   0        0.46        0.21      0.17 o 
  -1   6   0        8.03        6.19      0.44 o 
   0   6   0       13.29       16.10      0.58 o 
   1   6   0        3.32        3.61      0.25 o 
   2   6   0        4.13        5.50      0.30 o 
   3   6   0        3.61        2.88      0.25 o 
   4   6   0       14.89       14.61      0.62 o 
   5   6   0        2.21        2.53      0.36 o 
   6   6   0        3.17        2.27      0.36 o 
   7   6   0        3.03        2.36      0.41 o 
   8   6   0        0.15        0.54      0.32 o 
  -5   7   0        0.02        0.18      0.25 o 
  -4   7   0        3.53        4.69      0.51 o 
  -3   7   0        5.83        6.86      0.54 o 
  -2   7   0        7.86        8.76      0.77 o 
  -1   7   0        0.63        0.73      0.25 o 
   0   7   0        1.23        1.03      0.25 o 
   1   7   0        0.02        0.06      0.17 o 
   2   7   0        0.00       -0.04      0.13 o 
   3   7   0        0.29        0.06      0.15 o 
   4   7   0        0.19        0.48      0.25 o 
   5   7   0        3.10        2.86      0.40 o 
   6   7   0        2.63        2.31      0.46 o 
   7   7   0        0.15        0.26      0.29 o 
  -3   8   0        0.47        0.24      0.26 o 
  -2   8   0        0.07        0.07      0.25 o 
  -1   8   0        0.18        0.21      0.25 o 
   0   8   0        0.87        1.48      0.32 o 
   1   8   0        4.77        4.05      0.44 o 
   2   8   0        2.35        1.65      0.67 o 
   3   8   0        0.42        0.41      0.31 o 
   4   8   0        0.00        0.21      0.31 o 
   5   8   0        0.86        0.51      0.29 o 
   6   8   0        0.12        0.15      0.36 o 
  -1   9   0        0.48       -0.10      0.41 o 
   0   9   0        0.07        0.01      0.25 o 
   1   9   0        0.15        0.42      0.26 o 
   2   9   0        0.08        0.04      0.25 o 
   3   9   0        0.50        0.82      0.41 o 
   4   9   0        0.42        0.82      0.41 o 
  -4  -9   1        0.17        0.10      0.41 o 
  -3  -9   1        0.57        0.31      0.41 o 
  -2  -9   1        0.00       -0.10      0.25 o 
  -1  -9   1        1.33        1.03      0.36 o 
   0  -9   1        0.71        0.34      0.32 o 
  -6  -8   1        0.27        0.31      0.29 o 
  -5  -8   1        0.36        0.32      0.25 o 
  -4  -8   1        0.64        0.67      0.29 o 
  -3  -8   1        0.24        0.04      0.25 o 
  -2  -8   1        4.60        4.28      0.44 o 
  -1  -8   1        5.36        5.66      0.51 o 
   0  -8   1        0.02        0.00      0.25 o 
   1  -8   1        2.69        2.91      0.44 o 
   2  -8   1        0.04        0.14      0.46 o 
   3  -8   1        0.30        0.15      0.29 o 
  -7  -7   1        0.35        0.36      0.29 o 
  -6  -7   1        1.02        1.44      0.36 o 
  -5  -7   1        4.52        4.52      0.47 o 
  -4  -7   1        2.62        2.31      0.82 o 
  -3  -7   1        3.24        2.36      0.67 o 
  -2  -7   1        2.80        2.75      0.30 o 
  -1  -7   1        1.88        2.98      0.36 o 
   0  -7   1        0.03        0.10      0.17 o 
   1  -7   1        1.41        2.16      0.36 o 
   2  -7   1        2.41        1.63      0.32 o 
   3  -7   1        0.90        0.41      0.36 o 
   4  -7   1        0.39        0.41      0.29 o 
  -8  -6   1        0.13       -0.15      0.29 o 
  -7  -6   1        0.15        0.31      0.29 o 
  -6  -6   1        0.01        0.00      0.22 o 
  -5  -6   1        0.02        0.00      0.22 o 
  -4  -6   1        4.43        3.31      0.46 o 
  -3  -6   1        1.64        0.82      0.18 o 
  -2  -6   1        5.11        3.71      0.30 o 
  -1  -6   1       12.69        9.29      0.39 o 
   0  -6   1       10.90       10.34      0.72 o 
   1  -6   1        4.19        5.63      0.44 o 
   2  -6   1        2.57        2.69      0.36 o 
   3  -6   1        0.49        0.63      0.26 o 
   4  -6   1        3.28        3.06      0.67 o 
   5  -6   1        0.22        0.34      0.25 o 
   6  -6   1        2.27        2.26      0.62 o 
  -8  -5   1        1.65        0.79      0.32 o 
  -7  -5   1       13.36       16.00      0.73 o 
  -6  -5   1        0.10        0.10      0.22 o 
  -5  -5   1       14.25       14.23      0.62 o 
  -4  -5   1       20.04       18.00      0.65 o 
  -3  -5   1        0.68        0.96      0.15 o 
  -2  -5   1        0.11        0.07      0.12 o 
  -1  -5   1        1.47        1.61      0.18 o 
   0  -5   1        4.47        2.94      0.38 o 
   1  -5   1       10.17        9.92      0.42 o 
   2  -5   1        1.03        1.21      0.25 o 
   3  -5   1       21.30       23.75      0.76 o 
   4  -5   1        9.03       10.75      0.72 o 
   5  -5   1       10.39       10.34      0.58 o 
   6  -5   1        0.02        0.10      0.31 o 
  -8  -4   1        2.94        3.14      0.36 o 
  -7  -4   1        1.71        2.69      0.28 o 
  -6  -4   1       22.52       23.42      0.63 o 
  -5  -4   1       21.69       18.85      0.53 o 
  -4  -4   1       19.22       18.44      0.47 o 
  -3  -4   1      162.89      144.40      1.27 o 
  -2  -4   1       36.79       28.46      0.43 o 
  -1  -4   1       12.64       16.80      0.31 o 
   0  -4   1        0.05        0.45      0.08 o 
   1  -4   1       88.86       99.52      1.11 o 
   2  -4   1       36.03       35.78      0.51 o 
   3  -4   1        2.01        2.77      0.24 o 
   4  -4   1       14.27       11.46      0.42 o 
   5  -4   1       73.81       72.67      1.66 o 
   6  -4   1        1.28        1.18      0.41 o 
   7  -4   1        3.29        3.19      0.44 o 
  -9  -3   1        0.00       -0.15      0.21 o 
  -8  -3   1        0.38        0.51      0.22 o 
  -7  -3   1       37.32       38.48      0.85 o 
  -6  -3   1       27.04       27.23      0.63 o 
  -5  -3   1        5.05        4.49      0.49 o 
  -4  -3   1        9.16       14.55      0.50 o 
  -3  -3   1       43.15       45.69      0.48 o 
  -2  -3   1        0.16        0.22      0.06 o 
  -1  -3   1        0.99        2.07      0.23 o 
   0  -3   1       99.09      114.16      0.97 o 
   1  -3   1       67.16       73.20      0.70 o 
   2  -3   1        6.37        7.04      0.20 o 
   3  -3   1      128.27      134.24      1.20 o 
   4  -3   1       30.01       30.41      0.84 o 
   5  -3   1        3.64        3.31      0.25 o 
   6  -3   1       11.43       10.61      0.51 o 
   7  -3   1        2.48        2.34      0.36 o 
   8  -3   1        2.15        3.32      0.44 o 
  -9  -2   1        0.24       -0.12      0.26 o 
  -8  -2   1        4.39        3.81      0.36 o 
  -7  -2   1       33.54       33.72      0.77 o 
  -6  -2   1       15.78       17.40      0.64 o 
  -5  -2   1       35.43       37.82      0.86 o 
  -4  -2   1       42.81       45.56      0.69 o 
  -3  -2   1        3.95        4.88      0.15 o 
  -2  -2   1        0.05       -0.04      0.06 o 
  -1  -2   1       23.15       37.44      0.39 o 
   0  -2   1      340.31      329.75      2.21 o 
   1  -2   1        5.55        5.03      0.12 o 
   2  -2   1        0.38        0.21      0.06 o 
   3  -2   1       24.41       31.91      0.48 o 
   4  -2   1       16.63       15.39      0.33 o 
   5  -2   1       65.13       51.45      0.83 o 
   6  -2   1        4.81        5.40      0.44 o 
   7  -2   1        1.78        1.65      0.29 o 
   8  -2   1        1.33        1.81      0.36 o 
  -9  -1   1        0.01        0.07      0.25 o 
  -8  -1   1        0.32        0.21      0.22 o 
  -7  -1   1        7.70        8.96      0.43 o 
  -6  -1   1       48.12       47.63      0.85 o 
  -5  -1   1       21.20       20.10      0.48 o 
  -4  -1   1      167.79      167.72      1.64 o 
  -3  -1   1      116.60      132.03      1.29 o 
  -2  -1   1      266.47      300.45      2.04 o 
  -1  -1   1      408.13      420.17      4.97 o 
   0  -1   1       61.73       70.73      1.08 o 
   1  -1   1      177.84      177.28      1.24 o 
   2  -1   1       16.43       39.19      0.43 o 
   3  -1   1      115.34      103.94      0.81 o 
   4  -1   1      203.57      237.28      1.64 o 
   5  -1   1       34.54       29.58      0.49 o 
   6  -1   1       53.61       45.82      0.81 o 
   7  -1   1        0.13        0.06      0.21 o 
   8  -1   1        1.49        1.54      0.32 o 
   9  -1   1        0.43       -0.21      0.29 o 
  -9   0   1        0.03        0.03      0.25 o 
  -8   0   1        0.21       -0.16      0.31 o 
  -7   0   1       33.15       33.33      1.34 o 
  -6   0   1       53.48       49.00      0.87 o 
  -5   0   1       10.38        7.02      0.54 o 
  -4   0   1       20.90       17.12      0.42 o 
  -3   0   1       34.65       50.46      0.52 o 
  -2   0   1     1684.62     1632.18     10.26 o 
  -1   0   1        0.81        0.21      0.05 o 
   0   0   1     1193.43     1190.63     32.97 o 
   1   0   1     1155.35     1176.72     12.34 o 
   2   0   1      447.29      414.54      2.72 o 
   3   0   1      171.17      168.59      1.30 o 
   4   0   1       20.60       21.73      0.33 o 
   5   0   1        2.08        1.23      0.18 o 
   6   0   1       39.44       40.20      0.77 o 
   7   0   1        0.00        0.01      0.15 o 
   8   0   1       11.67       14.62      0.69 o 
   9   0   1        0.39        0.36      0.29 o 
  -8   1   1        0.49        1.33      0.32 o 
  -7   1   1        6.99        8.07      0.62 o 
  -6   1   1        0.15        0.21      0.15 o 
  -5   1   1       22.92       21.26      0.51 o 
  -4   1   1        2.24        2.99      0.16 o 
  -3   1   1      269.01      303.09      2.16 o 
  -2   1   1        0.82        0.00      0.05 o 
  -1   1   1      582.75      565.09      4.16 o 
   0   1   1      630.40      604.66      7.87 o 
   1   1   1      497.20      535.53      3.44 o 
   2   1   1     1017.24      882.70      5.61 o 
   3   1   1       41.17       40.44      0.46 o 
   4   1   1      169.64      172.85      1.66 o 
   5   1   1        9.44       10.71      0.36 o 
   6   1   1       17.53       22.21      0.83 o 
   7   1   1        0.38        0.58      0.18 o 
   8   1   1        1.01        1.20      0.36 o 
   9   1   1        0.18       -0.05      0.22 o 
  -8   2   1        0.51        0.82      0.31 o 
  -7   2   1       17.80       17.28      0.73 o 
  -6   2   1        0.66        0.12      0.17 o 
  -5   2   1        0.00        0.00      0.12 o 
  -4   2   1       25.71       23.60      0.45 o 
  -3   2   1        1.31        0.92      0.12 o 
  -2   2   1       60.22       63.22      0.95 o 
  -1   2   1      710.67      636.08      4.75 o 
   0   2   1     1099.12     1137.21      9.32 o 
   1   2   1    14836.39    10102.45    140.38 o 
   2   2   1      401.30      457.97      3.52 o 
   3   2   1      132.28      120.77      1.00 o 
   4   2   1       56.62       68.93      0.89 o 
   5   2   1        2.34        2.62      0.24 o 
   6   2   1        1.09        0.50      0.19 o 
   7   2   1        5.45        5.78      0.44 o 
   8   2   1        0.04       -0.07      0.18 o 
   9   2   1        3.21        3.09      0.36 o 
  -8   3   1        0.59        1.34      0.36 o 
  -7   3   1        2.58        2.24      0.36 o 
  -6   3   1        0.31        0.26      0.26 o 
  -5   3   1        0.36        0.59      0.15 o 
  -4   3   1       51.14       50.15      0.83 o 
  -3   3   1       49.62       55.02      0.90 o 
  -2   3   1       60.74       59.55      0.79 o 
  -1   3   1        5.06        7.00      0.36 o 
   0   3   1      653.22      559.10      6.73 o 
   1   3   1      447.35      491.34      3.28 o 
   2   3   1        1.58        3.35      0.16 o 
   3   3   1       40.28       39.12      0.49 o 
   4   3   1        7.08       10.46      0.36 o 
   5   3   1       31.70       37.63      0.60 o 
   6   3   1        0.06        0.45      0.18 o 
   7   3   1        0.03        0.11      0.22 o 
   8   3   1        0.08        0.00      0.21 o 
   9   3   1        0.47        0.27      0.24 o 
  -7   4   1        1.80        1.95      0.67 o 
  -6   4   1        5.74        6.64      1.03 o 
  -5   4   1        0.99        1.06      0.19 o 
  -4   4   1       30.88       30.02      0.65 o 
  -3   4   1        0.10        0.07      0.12 o 
  -2   4   1       12.99       14.35      0.39 o 
  -1   4   1       63.15       82.33      0.80 o 
   0   4   1       67.39       54.95      0.60 o 
   1   4   1      286.77      314.15      2.39 o 
   2   4   1      135.95      128.75      1.13 o 
   3   4   1        0.12        0.41      0.10 o 
   4   4   1        4.12        4.55      0.28 o 
   5   4   1        7.27        6.02      0.38 o 
   6   4   1        2.93        3.38      0.60 o 
   7   4   1        0.10        0.01      0.15 o 
   8   4   1        8.23        8.45      0.55 o 
   9   4   1        1.72        1.57      0.33 o 
  -7   5   1        0.23        0.15      0.25 o 
  -6   5   1        0.61        0.25      0.25 o 
  -5   5   1        1.05        0.17      0.18 o 
  -4   5   1       14.95       14.03      0.49 o 
  -3   5   1       30.13       33.97      0.69 o 
  -2   5   1       52.76       51.53      0.85 o 
  -1   5   1        0.34        0.18      0.13 o 
   0   5   1        0.01        0.39      0.10 o 
   1   5   1        8.09       16.27      0.34 o 
   2   5   1        0.03        0.21      0.10 o 
   3   5   1        5.17        4.51      0.22 o 
   4   5   1        7.29        6.03      0.59 o 
   5   5   1        8.33        9.23      0.37 o 
   6   5   1        2.43        2.89      0.27 o 
   7   5   1        0.92        0.59      0.21 o 
   8   5   1        4.29        4.09      0.39 o 
  -6   6   1        0.45        0.21      0.41 o 
  -5   6   1        0.05        0.07      0.18 o 
  -4   6   1        8.67        8.37      0.43 o 
  -3   6   1        5.10        4.93      0.33 o 
  -2   6   1        4.28        7.21      0.33 o 
  -1   6   1        0.05        0.14      0.13 o 
   0   6   1        1.22        3.18      0.29 o 
   1   6   1        0.54        1.27      0.21 o 
   2   6   1       11.27       10.82      0.39 o 
   3   6   1        0.02       -0.10      0.10 o 
   4   6   1        2.00        2.41      0.30 o 
   5   6   1        0.08       -0.08      0.13 o 
   6   6   1        3.70        4.30      0.33 o 
   7   6   1        4.40        5.65      0.72 o 
   8   6   1        0.00       -0.22      0.22 o 
  -5   7   1        0.07        0.10      0.25 o 
  -4   7   1        3.36        3.19      0.44 o 
  -3   7   1        4.76        4.77      0.47 o 
  -2   7   1        9.92        8.85      0.58 o 
  -1   7   1        6.22        5.85      0.47 o 
   0   7   1        1.70        1.90      0.29 o 
   1   7   1        0.00        0.05      0.26 o 
   2   7   1        0.83        0.31      0.18 o 
   3   7   1        0.02       -0.13      0.13 o 
   4   7   1        0.00       -0.05      0.15 o 
   5   7   1        0.12        0.10      0.22 o 
   6   7   1        0.46        0.57      0.29 o 
   7   7   1        0.00        0.21      0.41 o 
  -3   8   1        4.38        4.07      0.51 o 
  -2   8   1        0.46        0.43      0.26 o 
  -1   8   1        0.35        0.05      0.22 o 
   0   8   1        1.13        0.59      0.25 o 
   1   8   1        2.22        2.96      0.67 o 
   2   8   1        1.21        1.13      0.29 o 
   3   8   1        0.46        0.62      0.31 o 
   4   8   1        0.16        0.10      0.22 o 
   5   8   1        1.16        1.11      0.32 o 
   6   8   1        0.18        0.79      0.32 o 
  -1   9   1        1.87        2.04      0.40 o 
   0   9   1        0.59        0.05      0.26 o 
   1   9   1        0.04        0.00      0.25 o 
   2   9   1        0.06       -0.41      0.41 o 
   3   9   1        0.05        0.31      0.31 o 
   4   9   1        0.18        0.31      0.31 o 
  -2  -9   2        0.25        0.53      0.32 o 
  -1  -9   2        0.44        0.16      0.32 o 
  -5  -8   2        0.04       -0.16      0.25 o 
  -4  -8   2        0.94        1.06      0.41 o 
  -3  -8   2        1.30        1.26      0.46 o 
  -2  -8   2        1.15        0.87      0.29 o 
  -1  -8   2        0.82        1.33      0.32 o 
   0  -8   2        1.11        1.25      0.32 o 
   1  -8   2       10.06       11.72      2.52 o 
   2  -8   2        2.98        3.38      0.47 o 
   3  -8   2        0.95        1.57      0.40 o 
  -6  -7   2        0.01        0.10      0.29 o 
  -5  -7   2        0.77        0.46      0.36 o 
  -4  -7   2        1.36        1.45      0.36 o 
  -3  -7   2        0.67        0.21      0.31 o 
  -2  -7   2        5.39        5.60      0.47 o 
  -1  -7   2        0.02       -0.01      0.15 o 
   0  -7   2        7.04        8.80      0.58 o 
   1  -7   2        4.09        4.15      0.47 o 
   2  -7   2        0.04       -0.14      0.26 o 
   3  -7   2        0.33        0.10      0.22 o 
   4  -7   2        0.00       -0.16      0.25 o 
  -7  -6   2        1.40        1.60      0.67 o 
  -6  -6   2        3.71        3.30      0.44 o 
  -5  -6   2        0.27        0.31      0.22 o 
  -4  -6   2        0.30        0.26      0.22 o 
  -3  -6   2        1.96        2.47      0.25 o 
  -2  -6   2        0.07        0.10      0.12 o 
  -1  -6   2       36.23       33.75      0.73 o 
   0  -6   2       18.50       19.04      0.55 o 
   1  -6   2        1.14        0.72      0.22 o 
   2  -6   2        9.15        8.27      0.54 o 
   3  -6   2        1.27        1.34      0.29 o 
   4  -6   2        0.86        1.08      0.29 o 
   5  -6   2        0.08        0.32      0.26 o 
  -8  -5   2        0.46        0.47      0.32 o 
  -7  -5   2        3.39        3.98      1.13 o 
  -6  -5   2        0.47        0.46      0.25 o 
  -5  -5   2        2.42        2.20      0.32 o 
  -4  -5   2       19.26       20.21      0.73 o 
  -3  -5   2       16.33       16.42      0.47 o 
  -2  -5   2       28.02       26.28      0.59 o 
  -1  -5   2        9.77       12.04      0.42 o 
   0  -5   2       27.74       35.26      0.69 o 
   1  -5   2        5.86        6.76      0.33 o 
   2  -5   2        9.52       11.60      0.57 o 
   3  -5   2       12.08       11.78      0.82 o 
   4  -5   2        0.47        0.15      0.22 o 
   5  -5   2        1.04        1.06      0.36 o 
   6  -5   2        0.00       -0.10      0.22 o 
  -8  -4   2        0.52        1.05      0.31 o 
  -7  -4   2        1.23        1.03      0.24 o 
  -6  -4   2        2.71        3.50      0.44 o 
  -5  -4   2        0.16        0.15      0.15 o 
  -4  -4   2        2.28        1.94      0.21 o 
  -3  -4   2       25.57       20.17      0.53 o 
  -2  -4   2       46.89       35.87      0.63 o 
  -1  -4   2       14.84       10.74      0.31 o 
   0  -4   2       52.58       44.24      0.61 o 
   1  -4   2       16.15       21.59      0.47 o 
   2  -4   2       14.12       15.30      0.34 o 
   3  -4   2       18.01       16.35      0.45 o 
   4  -4   2        2.01        2.43      0.25 o 
   5  -4   2       12.74       12.08      0.45 o 
   6  -4   2        2.10        1.94      0.32 o 
   7  -4   2        3.26        2.78      0.62 o 
  -8  -3   2        0.01       -0.21      0.21 o 
  -7  -3   2        4.69        3.61      0.33 o 
  -6  -3   2       50.38       53.20      0.96 o 
  -5  -3   2        0.15        0.09      0.13 o 
  -4  -3   2       66.69       75.26      1.00 o 
  -3  -3   2      125.87      133.01      1.16 o 
  -2  -3   2       54.88       65.46      0.76 o 
  -1  -3   2       11.30        8.09      0.18 o 
   0  -3   2       70.78       78.01      0.91 o 
   1  -3   2      128.15      119.35      1.01 o 
   2  -3   2       41.93       46.82      0.66 o 
   3  -3   2       11.21        8.41      0.31 o 
   4  -3   2       26.74       24.36      0.75 o 
   5  -3   2        6.46        7.17      0.48 o 
   6  -3   2       17.41       16.82      0.65 o 
   7  -3   2        0.02        0.10      0.22 o 
   8  -3   2        1.16        1.20      0.41 o 
  -9  -2   2        0.03        0.15      0.25 o 
  -8  -2   2        0.17       -0.09      0.20 o 
  -7  -2   2       16.87       18.18      0.57 o 
  -6  -2   2        9.10        8.77      0.39 o 
  -5  -2   2      100.58      101.51      1.26 o 
  -4  -2   2      140.72      140.31      1.52 o 
  -3  -2   2      138.89      118.28      1.07 o 
  -2  -2   2      796.31      768.04      6.18 o 
  -1  -2   2      214.72      201.27      1.76 o 
   0  -2   2       20.05       15.39      0.35 o 
   1  -2   2        8.61        9.97      0.27 o 
   2  -2   2      361.05      372.61      2.59 o 
   3  -2   2       51.89       66.33      0.74 o 
   4  -2   2       12.28        9.36      0.27 o 
   5  -2   2       39.32       32.23      0.54 o 
   6  -2   2       93.77       85.17      1.53 o 
   7  -2   2        2.47        2.07      0.51 o 
   8  -2   2        3.65        4.36      0.57 o 
  -9  -1   2        1.04        1.25      0.40 o 
  -8  -1   2        0.03       -0.10      0.26 o 
  -7  -1   2        5.21        6.00      0.54 o 
  -6  -1   2      125.00      125.01      2.06 o 
  -5  -1   2       55.24       55.01      0.87 o 
  -4  -1   2        3.50        3.65      0.45 o 
  -3  -1   2       29.09       25.61      0.37 o 
  -2  -1   2      163.27      138.95      1.08 o 
  -1  -1   2      263.82      275.67      1.89 o 
   0  -1   2        5.78        9.69      0.21 o 
   1  -1   2      348.20      367.13      2.44 o 
   2  -1   2      173.82      191.60      1.43 o 
   3  -1   2        3.30        5.39      0.19 o 
   4  -1   2      233.76      241.15      1.94 o 
   5  -1   2       14.86       15.66      0.34 o 
   6  -1   2        4.86        4.38      0.30 o 
   7  -1   2        7.85        6.69      0.44 o 
   8  -1   2        1.95        2.57      0.36 o 
  -9   0   2        0.18        0.10      0.25 o 
  -8   0   2        0.73        0.43      0.26 o 
  -7   0   2        9.17        8.60      0.51 o 
  -6   0   2       72.56       68.23      1.25 o 
  -5   0   2       54.82       49.13      0.81 o 
  -4   0   2       36.90       44.89      0.55 o 
  -3   0   2       70.40       99.38      0.88 o 
  -2   0   2       27.28       30.13      0.39 o 
  -1   0   2       48.55       38.75      0.40 o 
   0   0   2        2.74        2.16      0.08 o 
   1   0   2      182.89      170.89      1.23 o 
   2   0   2       12.44       14.67      0.22 o 
   3   0   2        4.41        7.90      0.21 o 
   4   0   2       31.47       40.07      0.68 o 
   5   0   2        1.85        1.92      0.18 o 
   6   0   2       78.44       70.45      1.05 o 
   7   0   2        1.66        0.99      0.21 o 
   8   0   2        0.77        0.46      0.25 o 
   9   0   2        0.12       -0.05      0.29 o 
  -8   1   2        0.01       -0.15      0.22 o 
  -7   1   2        2.35        3.58      0.51 o 
  -6   1   2       18.81       18.13      0.72 o 
  -5   1   2       67.58       75.71      1.31 o 
  -4   1   2       32.40       36.82      0.91 o 
  -3   1   2      290.79      281.38      2.04 o 
  -2   1   2      101.53      126.39      1.00 o 
  -1   1   2      385.12      417.29      2.91 o 
   0   1   2      499.57      462.37      2.99 o 
   1   1   2        4.11        5.61      0.22 o 
   2   1   2      209.27      195.91      2.20 o 
   3   1   2       38.12       36.86      0.49 o 
   4   1   2       20.98       26.60      0.39 o 
   5   1   2       90.93      101.45      1.24 o 
   6   1   2        9.87       10.25      0.39 o 
   7   1   2       23.68       22.14      0.65 o 
   8   1   2        0.12        0.10      0.19 o 
   9   1   2        0.72        0.94      0.36 o 
  -8   2   2        0.00       -0.15      0.22 o 
  -7   2   2        0.02       -0.06      0.17 o 
  -6   2   2       66.24       63.68      1.38 o 
  -5   2   2       55.10       53.03      1.16 o 
  -4   2   2       14.63       11.46      0.33 o 
  -3   2   2       37.59       35.88      0.41 o 
  -2   2   2        0.52        0.62      0.12 o 
  -1   2   2      982.44      959.40      7.01 o 
   0   2   2       48.99       42.50      0.59 o 
   1   2   2     1193.27     1144.59      8.37 o 
   2   2   2      201.63      234.16      1.75 o 
   3   2   2       43.25       52.13      0.53 o 
   4   2   2       99.13      121.04      0.95 o 
   5   2   2        5.13        5.27      0.37 o 
   6   2   2        4.36        3.84      0.27 o 
   7   2   2       12.33       11.44      0.45 o 
   8   2   2        0.22        0.14      0.18 o 
   9   2   2        3.69        5.79      0.54 o 
  -8   3   2        0.12        0.05      0.29 o 
  -7   3   2        0.74        1.20      0.32 o 
  -6   3   2        8.83        9.26      0.58 o 
  -5   3   2        0.40        0.10      0.12 o 
  -4   3   2       32.38       31.17      0.63 o 
  -3   3   2       13.89       14.43      0.70 o 
  -2   3   2       77.84       99.85      1.13 o 
  -1   3   2        4.55        6.29      0.24 o 
   0   3   2       30.15       22.84      0.30 o 
   1   3   2      214.88      197.04      1.69 o 
   2   3   2      113.86      126.91      1.06 o 
   3   3   2      169.64      123.21      1.10 o 
   4   3   2       13.63       12.86      0.41 o 
   5   3   2       41.73       41.86      0.75 o 
   6   3   2        0.63        0.79      0.18 o 
   7   3   2        1.11        1.72      0.24 o 
   8   3   2        0.10        0.45      0.24 o 
   9   3   2        0.55        0.46      0.29 o 
  -7   4   2        1.43        1.16      0.31 o 
  -6   4   2       10.10        8.24      0.58 o 
  -5   4   2        0.37        0.27      0.18 o 
  -4   4   2        1.95        3.21      0.25 o 
  -3   4   2        6.01        3.59      0.51 o 
  -2   4   2        0.81        0.98      0.15 o 
  -1   4   2        6.55       10.43      0.31 o 
   0   4   2      119.55       87.82      0.84 o 
   1   4   2      336.01      344.45      2.45 o 
   2   4   2     1598.45     1570.72      9.96 o 
   3   4   2       90.83      110.09      1.04 o 
   4   4   2       11.37       11.51      0.37 o 
   5   4   2       10.56       12.52      0.62 o 
   6   4   2        0.00        0.08      0.15 o 
   7   4   2        0.03        0.14      0.23 o 
   8   4   2        1.96        2.00      0.36 o 
   9   4   2        0.03        0.51      0.29 o 
  -6   5   2        0.88        0.87      0.36 o 
  -5   5   2        1.04        1.37      0.24 o 
  -4   5   2        0.18        0.35      0.21 o 
  -3   5   2        6.21        5.57      0.30 o 
  -2   5   2       14.62       14.02      0.44 o 
  -1   5   2       15.20       11.80      0.57 o 
   0   5   2        1.79        4.05      0.24 o 
   1   5   2      110.57       98.25      1.30 o 
   2   5   2       73.08       74.66      0.83 o 
   3   5   2        2.23        2.14      0.16 o 
   4   5   2        2.90        3.62      0.25 o 
   5   5   2        5.48        6.32      0.31 o 
   6   5   2        4.74        4.27      0.31 o 
   7   5   2        0.02       -0.17      0.18 o 
   8   5   2        0.23        0.62      0.29 o 
  -6   6   2        1.31        1.48      0.27 o 
  -5   6   2        1.35        2.04      0.27 o 
  -4   6   2        1.89        1.76      0.24 o 
  -3   6   2        8.40        7.13      0.39 o 
  -2   6   2        0.03        0.07      0.13 o 
  -1   6   2        1.15        1.67      0.21 o 
   0   6   2       19.47       20.32      0.53 o 
   1   6   2        6.70        4.37      0.30 o 
   2   6   2       53.49       58.00      0.76 o 
   3   6   2       28.89       26.68      0.53 o 
   4   6   2        1.14        1.09      0.28 o 
   5   6   2        0.02       -0.12      0.12 o 
   6   6   2        2.14        2.06      0.25 o 
   7   6   2        1.21        1.34      0.32 o 
   8   6   2        0.11       -0.03      0.25 o 
  -5   7   2        0.02        0.00      0.25 o 
  -4   7   2        1.15        0.37      0.25 o 
  -3   7   2        4.29        3.64      0.57 o 
  -2   7   2        9.24       10.92      0.58 o 
  -1   7   2       10.22       10.15      0.54 o 
   0   7   2        2.49        3.08      0.36 o 
   1   7   2        0.00       -0.10      0.15 o 
   2   7   2        4.29        5.21      0.36 o 
   3   7   2        1.07        0.95      0.21 o 
   4   7   2        0.62        0.41      0.22 o 
   5   7   2        0.96        0.41      0.31 o 
   6   7   2        0.96        0.90      0.25 o 
   7   7   2        0.23        0.10      0.41 o 
  -3   8   2        3.08        2.84      0.44 o 
  -2   8   2        0.91        0.77      0.29 o 
  -1   8   2        1.11        1.05      0.67 o 
   0   8   2        0.19        0.25      0.25 o 
   1   8   2        0.37        0.60      0.25 o 
   2   8   2        0.27        0.36      0.22 o 
   3   8   2        1.18        0.97      0.25 o 
   4   8   2        0.11       -0.08      0.17 o 
   5   8   2        0.32        0.04      0.25 o 
   6   8   2        0.00       -0.10      0.41 o 
  -1   9   2        2.55        2.53      0.44 o 
   0   9   2        1.47        0.99      0.32 o 
   1   9   2        0.37        0.03      0.25 o 
   2   9   2        0.06       -0.13      0.25 o 
   3   9   2        0.13        0.51      0.31 o 
   4   9   2        0.00        0.10      0.31 o 
  -4  -8   3        0.27        0.07      0.25 o 
  -3  -8   3        1.29        1.42      0.32 o 
  -2  -8   3        0.01       -0.05      0.22 o 
  -1  -8   3        1.11        1.44      0.36 o 
   0  -8   3        3.26        4.22      0.98 o 
   1  -8   3        4.56        3.94      0.49 o 
   2  -8   3        3.27        3.71      0.54 o 
  -6  -7   3        1.43        1.19      0.72 o 
  -5  -7   3        0.65        0.77      0.32 o 
  -4  -7   3        0.14       -0.12      0.17 o 
  -3  -7   3        0.55        1.20      0.29 o 
  -2  -7   3        3.47        2.85      0.30 o 
  -1  -7   3        0.64        0.64      0.19 o 
   0  -7   3        3.99        4.12      0.44 o 
   1  -7   3        7.08        6.66      0.54 o 
   2  -7   3        0.32        0.25      0.25 o 
   3  -7   3        4.42        4.59      0.57 o 
   4  -7   3        0.58        0.50      0.32 o 
  -7  -6   3        1.77        2.05      0.57 o 
  -6  -6   3        5.62        5.45      0.54 o 
  -5  -6   3        4.14        5.30      0.51 o 
  -4  -6   3        0.00        0.05      0.22 o 
  -3  -6   3        5.14        5.15      0.44 o 
  -2  -6   3        2.42        3.12      0.30 o 
  -1  -6   3        5.96        5.75      0.36 o 
   0  -6   3        6.85        8.52      0.43 o 
   1  -6   3        0.84        0.67      0.26 o 
   2  -6   3       42.74       47.84      1.20 o 
   3  -6   3        9.76        9.96      1.03 o 
   4  -6   3        5.02        5.79      0.57 o 
   5  -6   3        0.01        0.22      0.25 o 
  -8  -5   3        0.17        0.10      0.41 o 
  -7  -5   3        0.31       -0.16      0.41 o 
  -6  -5   3        0.00        0.00      0.22 o 
  -5  -5   3        1.57        1.64      0.32 o 
  -4  -5   3        3.69        3.03      0.72 o 
  -3  -5   3        6.09        7.01      0.42 o 
  -2  -5   3        1.22        0.75      0.18 o 
  -1  -5   3       37.52       41.70      1.05 o 
   0  -5   3        0.19        0.07      0.12 o 
   1  -5   3       19.83       21.67      0.57 o 
   2  -5   3       20.46       19.56      0.73 o 
   3  -5   3        1.04        0.96      0.25 o 
   4  -5   3        0.22        0.41      0.22 o 
   5  -5   3        0.16       -0.05      0.22 o 
   6  -5   3        0.19       -0.26      0.26 o 
  -8  -4   3        1.07        1.21      0.40 o 
  -7  -4   3        0.02        0.15      0.26 o 
  -6  -4   3        4.08        3.19      0.44 o 
  -5  -4   3       21.13       19.86      0.76 o 
  -4  -4   3        1.64        1.09      0.25 o 
  -3  -4   3        0.02        0.03      0.12 o 
  -2  -4   3        2.17        3.78      0.24 o 
  -1  -4   3        0.02       -0.04      0.07 o 
   0  -4   3      224.25      198.32      1.98 o 
   1  -4   3       27.03       28.13      0.59 o 
   2  -4   3       13.96       11.54      0.39 o 
   3  -4   3       26.18       26.99      0.59 o 
   4  -4   3       18.76       19.13      0.73 o 
   5  -4   3        0.82        0.57      0.31 o 
   6  -4   3        0.11        0.00      0.31 o 
   7  -4   3        0.05        0.36      0.29 o 
  -8  -3   3        2.92        3.32      0.37 o 
  -7  -3   3        1.51        1.77      0.27 o 
  -6  -3   3        9.18        9.59      0.42 o 
  -5  -3   3        0.35        0.09      0.17 o 
  -4  -3   3        0.44        0.28      0.13 o 
  -3  -3   3       61.76       73.06      0.78 o 
  -2  -3   3       53.33       47.12      0.71 o 
  -1  -3   3      228.31      237.75      2.97 o 
   0  -3   3       27.01       30.38      1.00 o 
   1  -3   3      172.59      165.91      1.34 o 
   2  -3   3       33.65       25.71      0.50 o 
   3  -3   3       29.05       27.84      0.55 o 
   4  -3   3       35.33       34.43      0.50 o 
   5  -3   3        0.02       -0.12      0.12 o 
   6  -3   3        2.65        2.93      0.36 o 
   7  -3   3        0.17        0.15      0.22 o 
  -8  -2   3        0.07       -0.12      0.19 o 
  -7  -2   3        2.68        2.84      0.31 o 
  -6  -2   3        3.79        4.86      0.54 o 
  -5  -2   3       23.03       19.20      0.53 o 
  -4  -2   3        4.42        4.09      0.36 o 
  -3  -2   3       37.64       30.34      0.43 o 
  -2  -2   3      105.61      118.26      1.00 o 
  -1  -2   3      416.19      411.69      2.81 o 
   0  -2   3        0.05       -0.06      0.06 o 
   1  -2   3      112.42      138.87      1.12 o 
   2  -2   3       35.05       36.80      0.80 o 
   3  -2   3       10.34       11.07      0.29 o 
   4  -2   3       33.81       30.69      0.51 o 
   5  -2   3        5.99        6.32      0.23 o 
   6  -2   3       21.10       20.36      0.87 o 
   7  -2   3        4.21        4.53      0.44 o 
   8  -2   3        2.38        2.01      0.36 o 
  -8  -1   3        1.25        1.26      0.72 o 
  -7  -1   3        0.80        1.25      0.24 o 
  -6  -1   3       15.00       12.23      0.55 o 
  -5  -1   3       99.04       92.85      1.21 o 
  -4  -1   3        1.16        1.34      0.18 o 
  -3  -1   3      349.76      371.61      2.62 o 
  -2  -1   3      398.82      425.13      2.89 o 
  -1  -1   3      386.80      355.97      2.41 o 
   0  -1   3       76.62       84.11      0.94 o 
   1  -1   3      403.66      389.60      2.64 o 
   2  -1   3      482.47      483.64      4.05 o 
   3  -1   3       58.57       67.61      0.72 o 
   4  -1   3        3.20        1.79      0.15 o 
   5  -1   3       11.69       10.54      0.31 o 
   6  -1   3        2.81        3.50      0.27 o 
   7  -1   3       12.62       11.12      1.08 o 
   8  -1   3        0.09       -0.21      0.22 o 
  -8   0   3        0.27       -0.26      0.26 o 
  -7   0   3        2.42        2.15      0.41 o 
  -6   0   3       50.64       48.24      1.09 o 
  -5   0   3       20.43       15.55      0.45 o 
  -4   0   3      175.34      184.58      1.52 o 
  -3   0   3      480.05      547.97      5.34 o 
  -2   0   3      451.17      457.90      3.07 o 
  -1   0   3      966.21      962.06      6.10 o 
   0   0   3      299.20      298.93      2.02 o 
   1   0   3        2.79        8.54      0.19 o 
   2   0   3       27.81       35.99      0.41 o 
   3   0   3      253.10      267.91      1.96 o 
   4   0   3       28.67       34.14      0.52 o 
   5   0   3       12.10       10.44      0.62 o 
   6   0   3       46.53       42.29      0.81 o 
   7   0   3       47.42       48.14      0.99 o 
   8   0   3        1.47        1.55      0.41 o 
   9   0   3        2.70        3.60      0.72 o 
  -8   1   3        2.94        3.98      0.47 o 
  -7   1   3        0.26        0.21      0.26 o 
  -6   1   3        9.44       10.19      0.54 o 
  -5   1   3      184.67      176.05      2.33 o 
  -4   1   3       64.38       63.41      0.71 o 
  -3   1   3        4.03        3.53      0.15 o 
  -2   1   3       48.08       31.95      0.41 o 
  -1   1   3      155.81      144.37      1.10 o 
   0   1   3      375.94      366.13      2.44 o 
   1   1   3       29.67       35.29      0.48 o 
   2   1   3      122.03      132.35      1.02 o 
   3   1   3      148.90      161.02      1.27 o 
   4   1   3        9.98        9.24      0.23 o 
   5   1   3      115.23      114.97      1.34 o 
   6   1   3        3.43        4.87      0.30 o 
   7   1   3        4.79        4.53      0.33 o 
   8   1   3        3.02        2.47      0.36 o 
   9   1   3        0.60        0.93      0.41 o 
  -8   2   3        0.14       -0.10      0.22 o 
  -7   2   3        0.80        0.26      0.22 o 
  -6   2   3       15.47       14.73      0.65 o 
  -5   2   3       76.07       72.79      1.38 o 
  -4   2   3       46.29       39.54      0.69 o 
  -3   2   3       43.99       56.11      0.64 o 
  -2   2   3       37.90       52.14      0.51 o 
  -1   2   3       57.85       72.29      0.66 o 
   0   2   3       84.11       81.89      0.81 o 
   1   2   3       11.24        4.15      0.13 o 
   2   2   3        9.78       20.24      0.28 o 
   3   2   3        3.76        3.20      0.20 o 
   4   2   3        3.40        0.31      0.08 o 
   5   2   3        9.04        7.30      0.31 o 
   6   2   3        1.59        1.04      0.16 o 
   7   2   3       38.59       40.22      1.28 o 
   8   2   3        1.38        0.53      0.34 o 
   9   2   3        0.14       -0.07      0.19 o 
  -7   3   3        0.00       -0.21      0.22 o 
  -6   3   3        5.27        7.56      0.51 o 
  -5   3   3       17.44       18.14      0.59 o 
  -4   3   3       34.12       40.29      0.75 o 
  -3   3   3        1.23        0.62      0.13 o 
  -2   3   3      118.43      116.88      1.98 o 
  -1   3   3       18.45       22.75      0.30 o 
   0   3   3      239.29      223.40      2.36 o 
   1   3   3       73.21       52.07      0.56 o 
   2   3   3        4.41        9.38      0.51 o 
   3   3   3       17.36       19.88      0.34 o 
   4   3   3        7.56        4.82      0.22 o 
   5   3   3        0.65        0.17      0.16 o 
   6   3   3       16.84       17.38      0.53 o 
   7   3   3        2.13        2.78      0.36 o 
   8   3   3        4.17        4.62      1.08 o 
   9   3   3        0.00       -0.22      0.25 o 
  -7   4   3        0.06       -0.05      0.22 o 
  -6   4   3        0.02        0.15      0.22 o 
  -5   4   3       54.13       58.07      1.02 o 
  -4   4   3       31.33       30.48      0.69 o 
  -3   4   3        2.99        3.98      0.27 o 
  -2   4   3       15.98       16.00      0.59 o 
  -1   4   3        2.49        4.69      0.43 o 
   0   4   3      113.01      119.21      1.05 o 
   1   4   3       62.39       61.81      0.68 o 
   2   4   3      343.01      333.07      2.41 o 
   3   4   3       34.45       46.52      0.60 o 
   4   4   3        5.66        7.71      0.25 o 
   5   4   3       20.64       24.00      0.55 o 
   6   4   3        1.20        0.87      0.25 o 
   7   4   3        2.91        2.72      0.46 o 
   8   4   3        2.48        2.23      0.46 o 
   9   4   3        0.25        0.15      0.46 o 
  -6   5   3        0.74        1.69      0.36 o 
  -5   5   3        4.14        4.63      0.45 o 
  -4   5   3        1.15        1.24      0.24 o 
  -3   5   3       11.22       11.88      0.42 o 
  -2   5   3        7.06        7.73      0.34 o 
  -1   5   3       10.47       13.32      0.39 o 
   0   5   3        5.08        6.01      0.27 o 
   1   5   3        0.71        1.42      0.28 o 
   2   5   3       32.01       30.06      0.51 o 
   3   5   3        2.94        2.25      0.16 o 
   4   5   3       14.67       11.98      0.39 o 
   5   5   3        1.07        1.21      0.19 o 
   6   5   3        4.15        4.20      0.62 o 
   7   5   3        0.04        0.18      0.25 o 
   8   5   3        0.01       -0.15      0.22 o 
  -6   6   3        1.59        2.11      0.40 o 
  -5   6   3        2.42        1.90      0.30 o 
  -4   6   3        0.11        0.00      0.18 o 
  -3   6   3        1.21        1.93      0.26 o 
  -2   6   3        0.00        0.00      0.12 o 
  -1   6   3        0.02       -0.03      0.12 o 
   0   6   3        1.30        1.42      0.19 o 
   1   6   3        5.35        3.84      0.25 o 
   2   6   3       76.71       72.80      0.89 o 
   3   6   3      170.22      157.59      1.49 o 
   4   6   3       14.29       16.05      0.51 o 
   5   6   3        1.22        1.57      0.21 o 
   6   6   3        1.59        1.54      0.32 o 
   7   6   3        0.19       -0.01      0.25 o 
   8   6   3        0.00        0.07      0.25 o 
  -5   7   3        0.13       -0.12      0.21 o 
  -4   7   3        0.45        0.60      0.21 o 
  -3   7   3        0.00       -0.18      0.18 o 
  -2   7   3        0.02        0.04      0.16 o 
  -1   7   3        3.21        3.20      0.27 o 
   0   7   3        2.96        2.38      0.25 o 
   1   7   3        0.07        0.22      0.13 o 
   2   7   3       13.62       12.65      0.43 o 
   3   7   3       12.38       11.63      0.38 o 
   4   7   3        1.25        1.35      0.24 o 
   5   7   3        0.49        0.26      0.31 o 
   6   7   3        1.20        1.31      0.32 o 
   7   7   3        0.48        0.05      0.62 o 
  -3   8   3        0.98        0.98      0.36 o 
  -2   8   3        1.66        1.48      0.34 o 
  -1   8   3        0.00        0.00      0.41 o 
   0   8   3        0.07        0.05      0.22 o 
   1   8   3        3.29        2.96      0.40 o 
   2   8   3        0.20        0.46      0.25 o 
   3   8   3        8.24        8.23      1.13 o 
   4   8   3        5.40        5.66      0.72 o 
   5   8   3        0.39        0.72      0.41 o 
   6   8   3        0.07        0.10      0.41 o 
  -1   9   3        1.89        1.57      0.36 o 
   0   9   3        1.78        1.98      0.40 o 
   1   9   3        0.85        0.72      0.29 o 
   2   9   3        0.02        0.04      0.31 o 
  -4  -8   4        0.14        0.21      0.31 o 
  -3  -8   4        2.67        2.88      0.93 o 
  -2  -8   4        0.04       -0.02      0.21 o 
  -1  -8   4        1.43        1.18      0.32 o 
   0  -8   4        1.58        2.25      0.51 o 
   1  -8   4        0.11        0.34      0.32 o 
  -5  -7   4        0.69        0.26      0.29 o 
  -4  -7   4        2.88        2.26      0.72 o 
  -3  -7   4        3.16        3.29      0.44 o 
  -2  -7   4        2.04        1.89      0.33 o 
  -1  -7   4        3.77        4.29      0.36 o 
   0  -7   4        0.02        0.10      0.25 o 
   1  -7   4        0.02        0.00      0.22 o 
   2  -7   4        0.07        0.41      0.31 o 
   3  -7   4        2.35        2.45      0.42 o 
  -6  -6   4        0.52       -0.15      0.22 o 
  -5  -6   4        0.05       -0.12      0.25 o 
  -4  -6   4        0.76        0.89      0.46 o 
  -3  -6   4        1.44        1.23      0.29 o 
  -2  -6   4        2.51        3.33      0.30 o 
  -1  -6   4        0.02       -0.13      0.13 o 
   0  -6   4        6.33        6.82      0.37 o 
   1  -6   4       13.51       14.31      0.65 o 
   2  -6   4       12.49       13.91      0.69 o 
   3  -6   4       12.45       11.37      0.65 o 
   4  -6   4        2.24        3.22      0.44 o 
   5  -6   4        0.35        0.21      0.29 o 
  -7  -5   4        0.03       -0.25      0.25 o 
  -6  -5   4        2.43        2.56      0.40 o 
  -5  -5   4        1.86        2.60      0.40 o 
  -4  -5   4        4.86        4.81      0.62 o 
  -3  -5   4        0.02       -0.09      0.13 o 
  -2  -5   4        0.58        0.96      0.19 o 
  -1  -5   4       25.15       21.92      0.77 o 
   0  -5   4        0.06       -0.03      0.12 o 
   1  -5   4       16.77       17.82      0.53 o 
   2  -5   4       37.95       35.42      0.68 o 
   3  -5   4        2.87        1.83      0.32 o 
   4  -5   4       17.22       17.59      0.73 o 
   5  -5   4        1.22        1.08      0.29 o 
   6  -5   4        0.26        0.67      0.29 o 
  -8  -4   4        0.02       -0.05      0.36 o 
  -7  -4   4        0.35        0.15      0.29 o 
  -6  -4   4        4.03        4.15      0.82 o 
  -5  -4   4       24.57       25.20      0.87 o 
  -4  -4   4       25.08       27.69      0.83 o 
  -3  -4   4        0.00       -0.12      0.12 o 
  -2  -4   4       23.53       21.51      0.62 o 
  -1  -4   4        0.07        0.00      0.12 o 
   0  -4   4       21.01       22.57      0.53 o 
   1  -4   4       28.80       30.02      0.68 o 
   2  -4   4        2.55        2.53      0.25 o 
   3  -4   4      119.04      109.82      1.42 o 
   4  -4   4       17.47       17.38      0.65 o 
   5  -4   4       11.04       10.98      0.93 o 
   6  -4   4        0.01        0.05      0.22 o 
   7  -4   4        0.43        0.93      0.41 o 
  -8  -3   4        3.87        5.34      0.54 o 
  -7  -3   4        0.01       -0.09      0.26 o 
  -6  -3   4        3.53        4.09      0.44 o 
  -5  -3   4        4.50        5.37      0.44 o 
  -4  -3   4       14.68       14.81      0.62 o 
  -3  -3   4       18.51       19.35      0.48 o 
  -2  -3   4       18.32       22.36      0.62 o 
  -1  -3   4        0.24        1.29      0.18 o 
   0  -3   4      166.25      156.65      2.69 o 
   1  -3   4        0.19        0.38      0.12 o 
   2  -3   4       32.56       25.31      0.55 o 
   3  -3   4       61.97       63.92      0.97 o 
   4  -3   4        7.64        7.22      0.42 o 
   5  -3   4        0.00        0.04      0.15 o 
   6  -3   4        0.18        0.00      0.31 o 
   7  -3   4        0.04        0.21      0.31 o 
  -8  -2   4        0.00       -0.03      0.25 o 
  -7  -2   4        3.24        3.38      0.31 o 
  -6  -2   4        0.49        0.40      0.27 o 
  -5  -2   4        5.38        5.42      0.33 o 
  -4  -2   4       79.24       82.01      1.10 o 
  -3  -2   4       44.21       37.19      0.64 o 
  -2  -2   4        2.99        2.68      0.15 o 
  -1  -2   4        0.22        0.36      0.08 o 
   0  -2   4        2.74        2.26      0.18 o 
   1  -2   4      647.42      701.40      4.63 o 
   2  -2   4       23.80       25.55      0.39 o 
   3  -2   4       59.62       59.40      0.70 o 
   4  -2   4       47.37       45.41      0.67 o 
   5  -2   4       46.18       45.34      0.71 o 
   6  -2   4        0.22        0.19      0.17 o 
   7  -2   4        0.02        0.00      0.22 o 
   8  -2   4        0.00       -0.21      0.31 o 
  -8  -1   4        2.73        2.31      0.40 o 
  -7  -1   4        6.62        4.84      0.44 o 
  -6  -1   4        6.07        5.22      0.41 o 
  -5  -1   4        7.29        7.43      0.33 o 
  -4  -1   4       16.23       13.55      0.55 o 
  -3  -1   4       46.84       44.69      0.57 o 
  -2  -1   4       99.62      138.85      1.15 o 
  -1  -1   4       43.82       73.11      0.79 o 
   0  -1   4      784.92      769.57      6.41 o 
   1  -1   4       35.89       37.49      0.43 o 
   2  -1   4      231.69      194.87      1.65 o 
   3  -1   4       23.45       13.57      0.28 o 
   4  -1   4       36.88       34.44      0.54 o 
   5  -1   4       38.44       38.53      0.63 o 
   6  -1   4        0.05        0.26      0.13 o 
   7  -1   4        3.06        3.50      0.36 o 
   8  -1   4        0.24       -0.31      0.31 o 
  -8   0   4        1.83        1.87      0.36 o 
  -7   0   4        0.17        0.26      0.22 o 
  -6   0   4        3.51        3.04      0.36 o 
  -5   0   4        2.91        1.90      0.21 o 
  -4   0   4       76.96       69.75      0.80 o 
  -3   0   4        7.55        4.84      0.21 o 
  -2   0   4       83.61       66.71      0.69 o 
  -1   0   4      171.01      224.33      1.65 o 
   0   0   4      815.44      875.56      5.61 o 
   1   0   4       12.91       17.94      0.26 o 
   2   0   4      101.40      126.35      1.04 o 
   3   0   4       42.18       43.97      0.54 o 
   4   0   4        0.06        0.12      0.08 o 
   5   0   4       12.11       11.45      0.32 o 
   6   0   4        9.49       10.00      0.42 o 
   7   0   4       13.41       13.27      0.65 o 
   8   0   4        2.24        2.16      0.51 o 
  -8   1   4        0.06       -0.22      0.22 o 
  -7   1   4        1.47        2.37      0.36 o 
  -6   1   4        2.09        2.87      0.51 o 
  -5   1   4       36.96       34.97      0.91 o 
  -4   1   4       80.97       77.53      0.97 o 
  -3   1   4        0.78        0.77      0.10 o 
  -2   1   4      567.65      575.78      3.86 o 
  -1   1   4      383.80      408.07      2.79 o 
   0   1   4      269.79      263.82      1.87 o 
   1   1   4       85.80       81.61      2.11 o 
   2   1   4      174.79      180.48      1.66 o 
   3   1   4      217.20      218.63      1.66 o 
   4   1   4       24.59       25.70      0.42 o 
   5   1   4        3.76        4.58      0.27 o 
   6   1   4        2.30        2.97      0.22 o 
   7   1   4        1.22        1.43      0.41 o 
   8   1   4        4.27        3.66      0.42 o 
   9   1   4        0.12        0.15      0.25 o 
  -8   2   4        2.61        2.99      0.51 o 
  -7   2   4        0.18        0.26      0.22 o 
  -6   2   4        3.30        3.63      0.46 o 
  -5   2   4       59.10       53.18      1.16 o 
  -4   2   4       20.44       15.24      1.02 o 
  -3   2   4      134.99      135.07      1.42 o 
  -2   2   4      447.74      470.09      4.05 o 
  -1   2   4      266.69      225.08      1.69 o 
   0   2   4      265.54      285.56      2.03 o 
   1   2   4       20.69       18.14      0.36 o 
   2   2   4       18.88       12.51      0.35 o 
   3   2   4       14.84       10.48      0.25 o 
   4   2   4       33.38       35.83      0.61 o 
   5   2   4        6.97        6.44      0.62 o 
   6   2   4        1.35        1.80      0.29 o 
   7   2   4       26.02       26.50      0.91 o 
   8   2   4       12.39       12.58      0.69 o 
   9   2   4        0.49        0.46      0.62 o 
  -7   3   4        4.10        3.76      0.82 o 
  -6   3   4        0.58        0.51      0.22 o 
  -5   3   4        2.09        3.08      0.36 o 
  -4   3   4      103.76      104.72      1.35 o 
  -3   3   4       39.60       42.10      0.73 o 
  -2   3   4       17.74       19.54      0.53 o 
  -1   3   4       33.66       41.33      0.50 o 
   0   3   4       35.71       32.73      0.44 o 
   1   3   4       25.13       29.04      0.39 o 
   2   3   4        7.96       11.12      0.21 o 
   3   3   4        4.10        3.24      0.18 o 
   4   3   4       32.17       32.11      0.53 o 
   5   3   4       12.39       10.25      0.82 o 
   6   3   4       26.13       30.12      0.91 o 
   7   3   4        1.16        1.90      0.36 o 
   8   3   4        1.95        2.63      0.72 o 
   9   3   4        0.83        0.65      0.32 o 
  -7   4   4        0.71        0.72      0.46 o 
  -6   4   4        0.62        0.21      0.22 o 
  -5   4   4       17.24       15.00      0.53 o 
  -4   4   4       46.33       46.95      0.87 o 
  -3   4   4       12.32       12.66      0.46 o 
  -2   4   4       35.85       36.89      0.69 o 
  -1   4   4        7.48        6.75      0.32 o 
   0   4   4       21.95       23.18      0.37 o 
   1   4   4        4.89        5.47      0.30 o 
   2   4   4       10.35        8.21      0.24 o 
   3   4   4        0.21        0.72      0.10 o 
   4   4   4        1.85        1.98      0.21 o 
   5   4   4        0.33        1.69      0.46 o 
   6   4   4        0.52        0.31      0.22 o 
   7   4   4        2.76        3.15      0.40 o 
   8   4   4       10.58       12.01      0.93 o 
   9   4   4        0.89        0.93      0.36 o 
  -6   5   4        0.10        0.19      0.25 o 
  -5   5   4        3.99        5.03      0.37 o 
  -4   5   4        4.15        4.80      0.60 o 
  -3   5   4        8.13        8.13      0.58 o 
  -2   5   4        4.75        6.81      0.43 o 
  -1   5   4       24.65       25.17      0.57 o 
   0   5   4        4.66        4.84      0.25 o 
   1   5   4       24.77       19.62      0.39 o 
   2   5   4        6.11        6.52      0.34 o 
   3   5   4        2.92        4.54      0.23 o 
   4   5   4        0.03        0.03      0.13 o 
   5   5   4        0.64        0.46      0.26 o 
   6   5   4        2.09        2.23      0.57 o 
   7   5   4        2.09        1.93      0.62 o 
   8   5   4        0.30        0.36      0.29 o 
  -5   6   4        0.00       -0.15      0.15 o 
  -4   6   4       19.47       21.30      0.65 o 
  -3   6   4       10.82       11.21      0.48 o 
  -2   6   4        0.51        0.83      0.19 o 
  -1   6   4        2.68        2.75      0.25 o 
   0   6   4        2.26        2.50      0.32 o 
   1   6   4       11.85       11.55      0.56 o 
   2   6   4       29.29       31.71      0.60 o 
   3   6   4       65.65       64.17      1.43 o 
   4   6   4        8.12        9.31      1.95 o 
   5   6   4        1.75        2.32      0.36 o 
   6   6   4        2.65        3.22      0.72 o 
   7   6   4        0.37        0.72      0.29 o 
   8   6   4        0.80        0.71      0.32 o 
  -4   7   4        1.15        0.89      0.24 o 
  -3   7   4        0.94        0.91      0.22 o 
  -2   7   4        1.35        1.72      0.25 o 
  -1   7   4        1.49        0.90      0.18 o 
   0   7   4        2.71        2.67      0.25 o 
   1   7   4        0.92        1.03      0.18 o 
   2   7   4        1.28        1.56      0.26 o 
   3   7   4        5.37        5.14      0.33 o 
   4   7   4        0.04        0.46      0.22 o 
   5   7   4        0.95        0.63      0.26 o 
   6   7   4        0.00        0.19      0.25 o 
   7   7   4        0.37        0.26      0.29 o 
  -3   8   4        0.03        0.01      0.26 o 
  -2   8   4        0.30        0.25      0.19 o 
  -1   8   4        0.24       -0.09      0.16 o 
   0   8   4        0.01       -0.12      0.15 o 
   1   8   4        0.31        0.28      0.19 o 
   2   8   4        0.02        0.10      0.22 o 
   3   8   4       14.23       14.52      0.69 o 
   4   8   4       18.87       17.69      1.03 o 
   5   8   4        1.91        1.65      0.51 o 
   6   8   4        0.15        0.72      0.41 o 
  -1   9   4        0.11        0.46      0.25 o 
   0   9   4        0.70        0.54      0.32 o 
   1   9   4        0.66        0.82      0.51 o 
   2   9   4        0.00       -0.31      0.41 o 
  -2  -8   5        1.42        1.85      0.40 o 
  -1  -8   5        0.10        0.22      0.32 o 
  -5  -7   5        0.73        0.59      0.32 o 
  -4  -7   5        3.83        3.96      0.51 o 
  -3  -7   5       13.19       14.01      0.87 o 
  -2  -7   5        0.91        0.86      0.24 o 
  -1  -7   5        0.32        0.46      0.25 o 
   0  -7   5        0.23        0.22      0.26 o 
   1  -7   5        0.50        0.82      0.32 o 
   2  -7   5        0.01       -0.10      0.31 o 
   3  -7   5        0.09       -0.03      0.25 o 
  -6  -6   5        0.03       -0.25      0.25 o 
  -5  -6   5        1.43        1.39      0.36 o 
  -4  -6   5        4.82        4.48      0.51 o 
  -3  -6   5        1.68        2.17      0.36 o 
  -2  -6   5       12.28       12.69      0.45 o 
  -1  -6   5        1.26        1.69      0.21 o 
   0  -6   5        7.72        6.40      0.35 o 
   1  -6   5        5.50        5.84      0.39 o 
   2  -6   5        0.28        0.62      0.29 o 
   3  -6   5        1.35        1.31      0.32 o 
   4  -6   5        0.15        0.22      0.62 o 
  -7  -5   5        0.04        0.15      0.36 o 
  -6  -5   5        6.69        6.78      0.58 o 
  -5  -5   5       16.98       17.15      1.13 o 
  -4  -5   5        1.32        1.18      0.29 o 
  -3  -5   5       19.32       19.89      0.76 o 
  -2  -5   5        3.39        2.47      0.25 o 
  -1  -5   5        5.87        5.40      0.36 o 
   0  -5   5       10.08       10.70      0.43 o 
   1  -5   5        0.25        0.23      0.19 o 
   2  -5   5        0.42        0.41      0.18 o 
   3  -5   5        0.52        0.77      0.19 o 
   4  -5   5        6.47        7.69      0.54 o 
   5  -5   5        1.10        1.90      0.36 o 
  -7  -4   5        1.19        1.18      0.36 o 
  -6  -4   5        6.00        5.35      0.51 o 
  -5  -4   5        1.46        1.37      0.32 o 
  -4  -4   5        0.95        0.62      0.36 o 
  -3  -4   5        4.01        3.92      0.28 o 
  -2  -4   5        7.04        7.01      0.54 o 
  -1  -4   5        0.50        0.57      0.13 o 
   0  -4   5        0.50        0.65      0.15 o 
   1  -4   5       26.16       21.26      0.55 o 
   2  -4   5       32.60       29.69      1.15 o 
   3  -4   5       25.05       28.01      0.69 o 
   4  -4   5       27.24       25.68      1.13 o 
   5  -4   5        5.47        5.37      0.47 o 
   6  -4   5        0.11        0.16      0.31 o 
  -8  -3   5        2.11        2.38      0.44 o 
  -7  -3   5        0.39        0.72      0.29 o 
  -6  -3   5        0.00        0.10      0.25 o 
  -5  -3   5        3.30        3.01      0.40 o 
  -4  -3   5        0.21        0.31      0.22 o 
  -3  -3   5       23.33       22.22      0.54 o 
  -2  -3   5        3.61        3.66      0.25 o 
  -1  -3   5        1.00        0.80      0.15 o 
   0  -3   5      111.48      107.48      1.30 o 
   1  -3   5        3.11        3.45      0.24 o 
   2  -3   5       34.97       38.96      0.73 o 
   3  -3   5      127.55      120.14      1.57 o 
   4  -3   5        6.72        6.32      0.37 o 
   5  -3   5       30.64       32.20      1.39 o 
   6  -3   5        2.38        3.14      0.36 o 
  -8  -2   5        1.88        3.09      0.72 o 
  -7  -2   5        0.34       -0.17      0.26 o 
  -6  -2   5        1.81        1.30      0.25 o 
  -5  -2   5        2.48        2.49      0.27 o 
  -4  -2   5       61.46       60.34      0.94 o 
  -3  -2   5       76.19       71.64      0.81 o 
  -2  -2   5        8.68        9.11      0.26 o 
  -1  -2   5       63.81       63.19      1.66 o 
   0  -2   5        3.24        3.98      0.21 o 
   1  -2   5       22.58       29.44      0.94 o 
   2  -2   5       52.49       52.39      0.62 o 
   3  -2   5       28.77       25.78      0.47 o 
   4  -2   5      175.36      151.68      1.42 o 
   5  -2   5       12.64       13.21      0.38 o 
   6  -2   5        9.31        9.67      0.72 o 
   7  -2   5        0.00        0.00      0.31 o 
  -8  -1   5        0.10       -0.22      0.22 o 
  -7  -1   5        7.88        8.01      0.54 o 
  -6  -1   5        0.31        0.14      0.18 o 
  -5  -1   5       19.93       20.38      0.72 o 
  -4  -1   5       28.97       27.07      0.59 o 
  -3  -1   5       46.30       50.99      0.73 o 
  -2  -1   5       74.91       64.11      0.73 o 
  -1  -1   5       21.64       26.87      0.42 o 
   0  -1   5        3.31        8.31      0.21 o 
   1  -1   5      274.21      245.75      1.84 o 
   2  -1   5        4.40        6.35      0.22 o 
   3  -1   5       36.29       28.94      0.58 o 
   4  -1   5       76.48       83.34      0.93 o 
   5  -1   5       15.75       16.94      0.38 o 
   6  -1   5        0.01       -0.15      0.22 o 
   7  -1   5        0.01       -0.12      0.46 o 
   8  -1   5        0.11       -0.31      0.31 o 
  -8   0   5        0.00       -0.21      0.31 o 
  -7   0   5        0.18        0.15      0.22 o 
  -6   0   5        3.76        3.51      0.36 o 
  -5   0   5        2.11        2.15      0.24 o 
  -4   0   5        5.93        6.45      0.25 o 
  -3   0   5      129.55      157.31      1.38 o 
  -2   0   5      122.86      108.97      1.03 o 
  -1   0   5       12.25       13.32      0.28 o 
   0   0   5       31.58       37.02      0.45 o 
   1   0   5       23.35       23.69      0.34 o 
   2   0   5      553.07      607.24      4.66 o 
   3   0   5       30.23       29.18      0.43 o 
   4   0   5       72.70       68.82      0.69 o 
   5   0   5       34.20       36.19      0.71 o 
   6   0   5       25.90       27.74      0.83 o 
   7   0   5        0.06        0.10      0.22 o 
   8   0   5        0.24        0.05      0.36 o 
  -8   1   5        0.57        0.42      0.36 o 
  -7   1   5        6.98        7.72      0.58 o 
  -6   1   5        7.91        7.74      0.51 o 
  -5   1   5       17.12       14.35      0.93 o 
  -4   1   5        0.29        0.41      0.11 o 
  -3   1   5       39.66       36.31      0.54 o 
  -2   1   5       59.72       55.21      0.64 o 
  -1   1   5       43.00       70.17      0.72 o 
   0   1   5       22.18       33.13      0.43 o 
   1   1   5      530.16      559.53      4.43 o 
   2   1   5       10.78       15.07      0.45 o 
   3   1   5       38.37       42.19      0.52 o 
   4   1   5        0.03        0.03      0.12 o 
   5   1   5       19.59       21.47      0.53 o 
   6   1   5       16.71       16.07      1.70 o 
   7   1   5        0.12       -0.10      0.22 o 
   8   1   5        1.30        1.80      0.72 o 
  -7   2   5        3.86        3.44      0.47 o 
  -6   2   5        0.24        0.21      0.26 o 
  -5   2   5        0.78        0.12      0.17 o 
  -4   2   5        1.16        0.60      0.17 o 
  -3   2   5       67.42       57.14      0.85 o 
  -2   2   5        0.15        0.28      0.10 o 
  -1   2   5        2.53        3.30      0.15 o 
   0   2   5       40.66       38.46      0.44 o 
   1   2   5      351.80      317.85      3.35 o 
   2   2   5        4.82        5.69      0.24 o 
   3   2   5       41.61       44.34      0.90 o 
   4   2   5       16.88       20.90      0.49 o 
   5   2   5        1.75        1.67      0.25 o 
   6   2   5        1.95        2.11      0.29 o 
   7   2   5        5.68        7.13      0.51 o 
   8   2   5        4.03        3.84      0.72 o 
   9   2   5        0.48        0.51      0.32 o 
  -7   3   5        0.01       -0.15      0.31 o 
  -6   3   5        0.33        0.41      0.22 o 
  -5   3   5        0.62        0.68      0.31 o 
  -4   3   5       35.20       33.45      0.69 o 
  -3   3   5       28.17       26.99      0.59 o 
  -2   3   5        0.07        0.17      0.12 o 
  -1   3   5      209.76      220.64      1.72 o 
   0   3   5      121.96      112.03      1.01 o 
   1   3   5       18.55       19.32      0.37 o 
   2   3   5       19.73       13.63      0.36 o 
   3   3   5       12.61       17.68      0.54 o 
   4   3   5       25.41       28.72      0.72 o 
   5   3   5        8.71        6.62      0.77 o 
   6   3   5        7.45        6.86      1.18 o 
   7   3   5        0.74        0.43      0.26 o 
   8   3   5        0.44        0.21      0.36 o 
   9   3   5        0.96        0.39      0.32 o 
  -7   4   5        0.78        1.03      0.36 o 
  -6   4   5        0.03        0.19      0.25 o 
  -5   4   5        0.54        1.01      0.51 o 
  -4   4   5       27.85       28.07      0.69 o 
  -3   4   5        8.58        8.41      0.36 o 
  -2   4   5       56.58       50.56      0.83 o 
  -1   4   5      108.35      104.88      1.24 o 
   0   4   5       39.62       29.27      0.49 o 
   1   4   5       16.83       16.44      0.33 o 
   2   4   5        0.17        0.17      0.16 o 
   3   4   5        4.10        3.09      0.24 o 
   4   4   5        0.00        0.21      0.13 o 
   5   4   5        1.71        1.45      0.29 o 
   6   4   5        0.46        0.69      0.25 o 
   7   4   5        0.15        0.21      0.22 o 
   8   4   5        8.06        7.66      0.62 o 
  -6   5   5        2.18        2.46      0.41 o 
  -5   5   5        0.35        0.32      0.21 o 
  -4   5   5        0.11        0.17      0.18 o 
  -3   5   5       29.39       30.51      0.71 o 
  -2   5   5       18.64       19.91      0.55 o 
  -1   5   5        6.48        5.85      0.34 o 
   0   5   5        6.40        7.58      0.31 o 
   1   5   5        4.01        3.18      0.17 o 
   2   5   5        0.71        1.27      0.18 o 
   3   5   5        2.28        2.93      0.24 o 
   4   5   5        0.03       -0.10      0.12 o 
   5   5   5        3.38        2.41      0.36 o 
   6   5   5        5.65        4.90      0.44 o 
   7   5   5        4.68        4.06      0.82 o 
   8   5   5        0.32        0.31      0.29 o 
  -5   6   5        0.50        0.06      0.21 o 
  -4   6   5       10.10        9.89      0.51 o 
  -3   6   5       18.09       18.91      0.64 o 
  -2   6   5        0.96        1.47      0.21 o 
  -1   6   5       12.94       14.32      0.72 o 
   0   6   5        0.54        0.05      0.18 o 
   1   6   5        4.03        3.47      0.51 o 
   2   6   5        0.36        0.90      0.24 o 
   3   6   5        4.19        4.46      0.30 o 
   4   6   5        0.35        0.17      0.18 o 
   5   6   5        0.77        0.98      0.29 o 
   6   6   5        0.66        1.04      0.31 o 
   7   6   5        0.14        0.00      0.22 o 
   8   6   5        1.14        2.05      0.82 o 
  -4   7   5        1.48        2.06      0.44 o 
  -3   7   5        0.11        0.10      0.18 o 
  -2   7   5        1.63        2.39      0.30 o 
  -1   7   5        4.32        5.26      0.36 o 
   0   7   5        4.98        5.45      0.63 o 
   1   7   5        1.23        1.01      0.25 o 
   2   7   5        0.69        0.36      0.22 o 
   3   7   5        0.22        0.36      0.22 o 
   4   7   5        0.45        0.31      0.22 o 
   5   7   5        0.44        0.31      0.36 o 
   6   7   5        0.01        0.24      0.25 o 
   7   7   5        0.63        0.45      0.62 o 
  -3   8   5        3.89        4.16      0.39 o 
  -2   8   5        2.27        2.54      0.74 o 
  -1   8   5        0.12        0.21      0.19 o 
   0   8   5        0.21        0.41      0.22 o 
   1   8   5        0.51        0.82      0.31 o 
   2   8   5        1.86        2.30      0.40 o 
   3   8   5        7.82        9.22      2.47 o 
   4   8   5       10.94       10.29      0.82 o 
   5   8   5        1.43        1.60      0.36 o 
   6   8   5        0.25        0.31      0.31 o 
  -1   9   5        0.03       -0.41      0.41 o 
   0   9   5        0.37        0.31      0.41 o 
   1   9   5        0.55        1.34      0.51 o 
   2   9   5        0.05       -0.10      0.41 o 
   3   9   5        0.56       -0.31      0.41 o 
  -3  -7   6        6.25        6.91      1.18 o 
  -2  -7   6        1.36        1.28      0.31 o 
  -1  -7   6        0.33        0.47      0.21 o 
   0  -7   6        0.12        0.13      0.25 o 
   1  -7   6        0.57        0.46      0.46 o 
   2  -7   6        0.40        0.33      0.32 o 
  -5  -6   6        0.00       -0.04      0.31 o 
  -4  -6   6        0.34        0.36      0.29 o 
  -3  -6   6        1.03        1.29      0.29 o 
  -2  -6   6        9.71       10.75      0.53 o 
  -1  -6   6        5.51        6.46      0.42 o 
   0  -6   6        0.18        0.21      0.18 o 
   1  -6   6        4.22        4.71      0.61 o 
   2  -6   6        0.01        0.07      0.19 o 
   3  -6   6        0.17        0.15      0.25 o 
   4  -6   6        0.90        0.46      0.26 o 
  -6  -5   6        0.25       -0.04      0.31 o 
  -5  -5   6        3.62        2.87      0.44 o 
  -4  -5   6        4.62        4.23      0.72 o 
  -3  -5   6       21.56       19.23      1.49 o 
  -2  -5   6       55.34       53.66      1.27 o 
  -1  -5   6        0.45        0.41      0.18 o 
   0  -5   6        1.51        1.76      0.37 o 
   1  -5   6        0.15        0.00      0.15 o 
   2  -5   6        2.61        2.95      0.31 o 
   3  -5   6        0.07        0.07      0.18 o 
   4  -5   6        0.19        0.12      0.19 o 
   5  -5   6        0.00        0.10      0.41 o 
  -7  -4   6        0.03       -0.21      0.29 o 
  -6  -4   6        0.47        0.09      0.25 o 
  -5  -4   6        0.41        0.31      0.29 o 
  -4  -4   6        5.92        5.10      0.51 o 
  -3  -4   6       31.35       28.47      1.04 o 
  -2  -4   6       17.43       18.68      0.57 o 
  -1  -4   6       34.27       33.06      0.73 o 
   0  -4   6       18.62       16.49      0.57 o 
   1  -4   6       28.04       29.57      0.71 o 
   2  -4   6       12.32       10.30      0.42 o 
   3  -4   6        4.37        6.45      0.37 o 
   4  -4   6        2.46        2.38      0.36 o 
   5  -4   6        0.03        0.21      0.31 o 
   6  -4   6        0.11        0.00      0.41 o 
  -7  -3   6        0.64        0.66      0.51 o 
  -6  -3   6        0.00        0.07      0.25 o 
  -5  -3   6       34.34       35.03      1.09 o 
  -4  -3   6       60.23       55.51      1.27 o 
  -3  -3   6        1.38        1.43      0.26 o 
  -2  -3   6       94.34       82.77      1.16 o 
  -1  -3   6        0.12        0.14      0.12 o 
   0  -3   6       13.41       13.29      0.43 o 
   1  -3   6        4.51        4.03      0.27 o 
   2  -3   6        1.62        1.28      0.19 o 
   3  -3   6        2.55        1.83      0.21 o 
   4  -3   6        0.38        0.07      0.18 o 
   5  -3   6        9.68       12.05      0.87 o 
  -7  -2   6        1.76        1.95      0.82 o 
  -6  -2   6        5.09        5.18      0.47 o 
  -5  -2   6       19.32       17.08      0.73 o 
  -4  -2   6        9.43        9.93      0.62 o 
  -3  -2   6        3.53        3.70      0.29 o 
  -2  -2   6        9.66       11.75      0.39 o 
  -1  -2   6       13.87       15.73      0.43 o 
   0  -2   6        4.28        3.60      0.21 o 
   1  -2   6        9.06        6.30      0.41 o 
   2  -2   6       59.18       43.35      1.06 o 
   3  -2   6       33.60       27.17      0.61 o 
   4  -2   6       37.75       35.65      0.95 o 
   5  -2   6       28.14       26.30      0.77 o 
   6  -2   6        4.15        4.53      0.62 o 
  -7  -1   6        6.51        7.52      0.54 o 
  -6  -1   6        0.01       -0.12      0.17 o 
  -5  -1   6        0.00       -0.13      0.13 o 
  -4  -1   6        0.23       -0.12      0.12 o 
  -3  -1   6        0.07        0.45      0.12 o 
  -2  -1   6       31.77       26.70      0.47 o 
  -1  -1   6       17.88       24.93      0.52 o 
   0  -1   6        3.39        4.39      0.17 o 
   1  -1   6      179.18      177.32      1.47 o 
   2  -1   6       10.60       11.12      0.28 o 
   3  -1   6       33.33       34.60      0.70 o 
   4  -1   6      174.53      168.47      1.85 o 
   5  -1   6        5.81        5.59      0.48 o 
   6  -1   6       21.81       23.49      0.83 o 
   7  -1   6        2.89        3.75      0.67 o 
   8  -1   6        0.00        0.62      0.41 o 
  -7   0   6        4.13        5.72      0.62 o 
  -6   0   6        0.78        0.26      0.22 o 
  -5   0   6        4.11        3.64      0.30 o 
  -4   0   6        0.27        0.64      0.18 o 
  -3   0   6       72.56       70.41      0.85 o 
  -2   0   6       78.01       66.96      0.77 o 
  -1   0   6       67.99       68.38      0.77 o 
   0   0   6       59.24       61.89      0.86 o 
   1   0   6        5.26        7.03      0.28 o 
   2   0   6       13.81       22.80      0.57 o 
   3   0   6       54.01       51.48      0.80 o 
   4   0   6       22.98       24.19      0.57 o 
   5   0   6      114.66      109.30      1.90 o 
   6   0   6        3.85        5.20      0.44 o 
   7   0   6        3.41        4.50      1.18 o 
   8   0   6        0.04       -0.16      0.25 o 
  -7   1   6        1.15        1.23      0.36 o 
  -6   1   6        6.53        8.10      0.54 o 
  -5   1   6        0.26       -0.05      0.26 o 
  -4   1   6       30.63       33.23      0.67 o 
  -3   1   6       39.42       38.19      0.59 o 
  -2   1   6       61.35       70.06      0.80 o 
  -1   1   6      104.22       99.36      0.97 o 
   0   1   6       10.18       13.57      0.28 o 
   1   1   6       39.59       42.41      0.67 o 
   2   1   6      117.66      119.95      1.52 o 
   3   1   6        4.02        3.74      0.43 o 
   4   1   6       26.98       23.32      0.55 o 
   5   1   6       36.38       36.11      0.73 o 
   6   1   6        8.84       11.01      0.58 o 
   7   1   6        0.29        0.15      0.26 o 
   8   1   6        0.03        0.26      0.29 o 
  -7   2   6        0.13       -0.25      0.25 o 
  -6   2   6        0.50        0.37      0.25 o 
  -5   2   6        1.68        1.85      0.41 o 
  -4   2   6        1.93        1.94      0.24 o 
  -3   2   6       13.52       13.68      0.42 o 
  -2   2   6       60.69       67.89      0.78 o 
  -1   2   6       63.66       55.42      0.95 o 
   0   2   6        7.17        5.64      0.20 o 
   1   2   6       69.36       61.02      1.39 o 
   2   2   6       15.79       12.24      0.36 o 
   3   2   6      169.43      173.78      1.82 o 
   4   2   6       25.56       28.02      0.96 o 
   5   2   6       27.21       29.24      0.65 o 
   6   2   6       12.39       13.04      0.77 o 
   7   2   6        3.40        4.01      0.44 o 
   8   2   6        0.07       -0.09      0.25 o 
  -7   3   6        0.33        0.25      0.25 o 
  -6   3   6        6.61        5.94      0.54 o 
  -5   3   6        5.82        5.82      0.51 o 
  -4   3   6       21.99       21.67      0.59 o 
  -3   3   6        0.23        0.07      0.12 o 
  -2   3   6       23.98       23.03      0.51 o 
  -1   3   6        1.77        1.02      0.30 o 
   0   3   6        9.28        9.76      0.31 o 
   1   3   6        7.28        4.79      0.38 o 
   2   3   6       91.20      109.68      1.31 o 
   3   3   6        5.29        5.57      0.30 o 
   4   3   6        0.50        1.71      0.19 o 
   5   3   6        0.70        0.41      0.22 o 
   6   3   6        4.50        4.84      0.44 o 
   7   3   6        3.93        3.50      0.98 o 
   8   3   6        0.30        0.26      0.29 o 
  -6   4   6        2.34        2.15      0.40 o 
  -5   4   6        0.27        0.00      0.22 o 
  -4   4   6        0.03        0.03      0.18 o 
  -3   4   6        1.78        1.42      0.32 o 
  -2   4   6       15.07       13.12      0.43 o 
  -1   4   6        1.20        0.39      0.21 o 
   0   4   6        2.90        1.46      0.20 o 
   1   4   6        0.63        0.79      0.21 o 
   2   4   6       49.15       41.02      0.82 o 
   3   4   6        1.26        0.97      0.18 o 
   4   4   6       15.09       14.38      0.49 o 
   5   4   6        3.05        4.07      0.67 o 
   6   4   6        1.38        1.29      0.29 o 
   7   4   6        0.76        0.67      0.29 o 
   8   4   6        1.76        2.41      0.44 o 
  -6   5   6        0.20        0.67      0.29 o 
  -5   5   6        0.01        0.05      0.22 o 
  -4   5   6        0.12        0.13      0.20 o 
  -3   5   6       14.48       13.93      0.54 o 
  -2   5   6        6.43        6.19      0.33 o 
  -1   5   6        0.38        0.23      0.13 o 
   0   5   6       40.38       42.17      0.98 o 
   1   5   6       18.50       17.75      0.65 o 
   2   5   6        0.14       -0.03      0.13 o 
   3   5   6        1.30        0.76      0.18 o 
   4   5   6        0.13        0.16      0.15 o 
   5   5   6        2.55        3.04      0.36 o 
   6   5   6        2.75        2.44      0.36 o 
   7   5   6        2.76        2.55      0.44 o 
   8   5   6        0.30        0.00      0.36 o 
  -5   6   6        0.04        0.12      0.22 o 
  -4   6   6        0.11       -0.10      0.24 o 
  -3   6   6        7.77        8.33      0.45 o 
  -2   6   6        1.62        1.58      0.33 o 
  -1   6   6       12.84       12.43      0.62 o 
   0   6   6       12.43       12.78      0.62 o 
   1   6   6        2.68        2.41      0.32 o 
   2   6   6        0.03        0.08      0.17 o 
   3   6   6        0.15        0.01      0.15 o 
   4   6   6        0.97        0.53      0.19 o 
   5   6   6        0.31        0.21      0.22 o 
   6   6   6        0.00        0.10      0.22 o 
   7   6   6        0.01        0.03      0.25 o 
  -4   7   6        0.08       -0.01      0.21 o 
  -3   7   6        0.47        0.29      0.19 o 
  -2   7   6        6.41        6.86      0.57 o 
  -1   7   6        6.11        6.58      0.54 o 
   0   7   6        1.23        1.18      0.29 o 
   1   7   6        0.63        0.50      0.25 o 
   2   7   6        0.36        0.41      0.22 o 
   3   7   6        0.00       -0.05      0.22 o 
   4   7   6        0.33        0.31      0.22 o 
   5   7   6        0.01        0.05      0.22 o 
   6   7   6        0.38        0.51      0.29 o 
   7   7   6        1.29        1.08      0.36 o 
  -2   8   6        4.64        4.74      0.72 o 
  -1   8   6        0.01        0.12      0.26 o 
   0   8   6        2.00        3.54      0.47 o 
   1   8   6        0.01       -0.22      0.22 o 
   2   8   6        0.61        0.93      0.32 o 
   3   8   6        0.57        1.40      0.36 o 
   4   8   6        1.34        2.67      0.51 o 
   5   8   6        0.25        0.21      0.41 o 
   6   8   6        0.14        0.00      0.29 o 
   0   9   6        1.12        0.80      0.32 o 
   1   9   6        0.77        0.41      0.26 o 
   2   9   6        0.14        0.03      0.32 o 
   3   9   6        0.00        0.10      0.62 o 
   4   9   6        0.00        0.10      0.41 o 
  -1  -7   7        0.00       -0.09      0.21 o 
  -4  -6   7        0.21       -0.16      0.41 o 
  -3  -6   7        0.15        0.57      0.29 o 
  -2  -6   7        0.30        0.55      0.24 o 
  -1  -6   7        1.99        1.79      0.30 o 
   0  -6   7        0.61        0.07      0.18 o 
   1  -6   7        0.72        0.53      0.21 o 
   2  -6   7        0.16       -0.03      0.25 o 
   3  -6   7        0.18       -0.05      0.26 o 
  -5  -5   7        0.16        0.21      0.29 o 
  -4  -5   7        0.05        0.24      0.25 o 
  -3  -5   7        0.20        0.22      0.26 o 
  -2  -5   7       24.76       23.81      0.86 o 
  -1  -5   7        3.86        3.08      0.34 o 
   0  -5   7        0.98        0.77      0.25 o 
   1  -5   7        3.01        1.95      0.30 o 
   2  -5   7        1.18        0.80      0.21 o 
   3  -5   7        0.88        0.82      0.29 o 
   4  -5   7        0.05        0.41      0.41 o 
  -6  -4   7        0.10       -0.21      0.29 o 
  -5  -4   7        0.52        1.29      0.36 o 
  -4  -4   7        1.41        1.04      0.57 o 
  -3  -4   7        0.85        0.87      0.29 o 
  -2  -4   7       11.35       11.87      0.49 o 
  -1  -4   7       27.89       25.99      0.96 o 
   0  -4   7       16.13       15.08      0.59 o 
   1  -4   7        0.04       -0.06      0.13 o 
   2  -4   7       11.98       11.25      0.47 o 
   3  -4   7        0.00        0.00      0.22 o 
   4  -4   7        1.17        1.29      0.32 o 
   5  -4   7        0.42       -0.31      0.31 o 
  -6  -3   7        0.33        0.16      0.32 o 
  -5  -3   7        0.89        0.88      0.32 o 
  -4  -3   7        5.32        4.91      0.47 o 
  -3  -3   7       18.52       19.78      0.57 o 
  -2  -3   7       76.19       70.80      1.21 o 
  -1  -3   7      127.47      110.07      1.84 o 
   0  -3   7        0.00       -0.10      0.12 o 
   1  -3   7        3.11        3.47      0.35 o 
   2  -3   7        0.35        0.13      0.13 o 
   3  -3   7        7.31        9.23      0.82 o 
   4  -3   7        0.56        0.56      0.25 o 
   5  -3   7        0.46        0.15      0.22 o 
   6  -3   7        0.33       -0.41      0.41 o 
  -7  -2   7        0.04       -0.31      0.41 o 
  -6  -2   7        0.19        0.13      0.25 o 
  -5  -2   7        1.50        0.95      0.67 o 
  -4  -2   7        1.55        2.54      0.77 o 
  -3  -2   7       16.69       18.78      0.54 o 
  -2  -2   7      114.21      104.60      1.36 o 
  -1  -2   7       73.65       82.73      1.16 o 
   0  -2   7       44.81       48.95      0.82 o 
   1  -2   7       48.05       45.12      0.80 o 
   2  -2   7       64.44       64.97      1.31 o 
   3  -2   7       15.09       12.81      0.58 o 
   4  -2   7        5.39        6.04      1.03 o 
   5  -2   7        2.04        2.09      0.36 o 
   6  -2   7        0.03       -0.31      0.31 o 
  -7  -1   7        0.42        1.03      0.51 o 
  -6  -1   7        0.05       -0.31      0.41 o 
  -5  -1   7        0.08        0.15      0.25 o 
  -4  -1   7       82.94       79.52      2.21 o 
  -3  -1   7      138.40      124.56      1.77 o 
  -2  -1   7        1.43        1.52      0.38 o 
  -1  -1   7      205.39      163.95      1.75 o 
   0  -1   7        0.24        0.10      0.08 o 
   1  -1   7       18.02       20.89      0.65 o 
   2  -1   7        1.15        1.13      0.22 o 
   3  -1   7        2.71        2.27      0.29 o 
   4  -1   7        0.99        0.72      0.36 o 
   5  -1   7        0.03        0.21      0.22 o 
   6  -1   7        6.78        8.95      0.82 o 
   7  -1   7        0.53        1.34      0.51 o 
  -7   0   7        1.40        1.68      0.40 o 
  -6   0   7        2.06        2.30      0.67 o 
  -5   0   7       10.67       11.30      1.08 o 
  -4   0   7       31.93       25.21      0.61 o 
  -3   0   7       44.78       45.46      0.69 o 
  -2   0   7        3.24        2.51      0.19 o 
  -1   0   7        8.39       10.90      0.29 o 
   0   0   7       12.38       14.62      0.31 o 
   1   0   7        6.80        7.94      0.33 o 
   2   0   7        6.05        5.57      0.27 o 
   3   0   7       46.36       37.38      0.74 o 
   4   0   7       16.80       16.34      0.49 o 
   5   0   7       33.61       32.80      0.75 o 
   6   0   7       13.38       13.03      0.64 o 
   7   0   7        0.85        0.41      0.29 o 
   8   0   7        0.00        0.16      0.25 o 
  -7   1   7        3.85        3.13      0.47 o 
  -6   1   7        7.95        8.83      0.58 o 
  -5   1   7        0.56        0.00      0.17 o 
  -4   1   7        0.00        0.14      0.13 o 
  -3   1   7        1.51        2.82      0.22 o 
  -2   1   7        0.16        0.80      0.14 o 
  -1   1   7        6.06        6.45      0.27 o 
   0   1   7       19.11       19.54      0.45 o 
   1   1   7        3.30        3.84      0.22 o 
   2   1   7       82.24       80.74      1.28 o 
   3   1   7        4.96        6.29      0.33 o 
   4   1   7       20.37       19.20      0.55 o 
   5   1   7       90.78       88.90      1.28 o 
   6   1   7        2.04        3.33      0.40 o 
   7   1   7        7.37        8.85      0.67 o 
   8   1   7        1.46        1.23      0.36 o 
  -7   2   7        1.09        1.15      0.34 o 
  -6   2   7        3.01        3.97      0.44 o 
  -5   2   7        0.20       -0.17      0.17 o 
  -4   2   7        3.68        3.46      0.30 o 
  -3   2   7        1.32        1.55      0.21 o 
  -2   2   7       42.16       39.74      0.59 o 
  -1   2   7       19.27       19.35      0.49 o 
   0   2   7       61.59       60.01      0.89 o 
   1   2   7       18.08       18.91      0.49 o 
   2   2   7        0.96        0.96      0.18 o 
   3   2   7       10.03        9.96      0.53 o 
   4   2   7       26.87       29.27      0.72 o 
   5   2   7        1.62        2.00      0.30 o 
   6   2   7       33.95       34.52      1.44 o 
   7   2   7        0.82        0.87      0.29 o 
   8   2   7        0.74        0.67      0.29 o 
  -6   3   7        2.24        2.52      0.46 o 
  -5   3   7        2.86        3.86      0.44 o 
  -4   3   7        0.13        0.00      0.24 o 
  -3   3   7       11.71       12.31      0.45 o 
  -2   3   7       21.02       19.01      0.65 o 
  -1   3   7       35.05       34.97      0.87 o 
   0   3   7       43.24       47.96      0.77 o 
   1   3   7        5.57        6.64      0.30 o 
   2   3   7       33.52       34.76      1.80 o 
   3   3   7       30.10       31.83      0.67 o 
   4   3   7        1.52        1.61      0.21 o 
   5   3   7       13.43       12.31      0.58 o 
   6   3   7        8.91        8.30      0.58 o 
   7   3   7        1.69        2.35      0.40 o 
   8   3   7        0.57        0.36      0.36 o 
  -6   4   7        0.19       -0.25      0.25 o 
  -5   4   7        0.13       -0.15      0.57 o 
  -4   4   7        0.30        0.04      0.16 o 
  -3   4   7        1.27        1.16      0.21 o 
  -2   4   7       12.10        9.83      0.51 o 
  -1   4   7        7.85        8.53      0.47 o 
   0   4   7        7.18        7.25      0.62 o 
   1   4   7        2.03        1.98      0.44 o 
   2   4   7       22.27       18.84      0.53 o 
   3   4   7        1.63        0.65      0.18 o 
   4   4   7       32.73       32.77      0.71 o 
   5   4   7        8.95        9.36      0.67 o 
   6   4   7        4.89        4.91      0.47 o 
   7   4   7        3.05        2.62      0.44 o 
   8   4   7        0.05       -0.10      0.29 o 
  -5   5   7        2.46        3.53      0.47 o 
  -4   5   7        3.15        3.18      0.33 o 
  -3   5   7       10.80       13.61      0.51 o 
  -2   5   7        0.02        0.04      0.17 o 
  -1   5   7        8.13        9.18      1.44 o 
   0   5   7        3.89        5.16      0.44 o 
   1   5   7        2.87        2.37      0.32 o 
   2   5   7        1.29        1.11      0.19 o 
   3   5   7        9.10        8.93      0.55 o 
   4   5   7        3.30        2.68      0.43 o 
   5   5   7        0.13        0.51      0.22 o 
   6   5   7        0.13       -0.05      0.22 o 
   7   5   7        0.53        0.36      0.29 o 
   8   5   7        0.67       -0.33      0.51 o 
  -4   6   7        0.19        0.61      0.32 o 
  -3   6   7        0.45        0.41      0.41 o 
  -2   6   7        1.72        1.85      0.36 o 
  -1   6   7        0.81        1.51      0.29 o 
   0   6   7        1.08        0.84      0.26 o 
   1   6   7        0.32        0.10      0.22 o 
   2   6   7        0.14        0.10      0.17 o 
   3   6   7        4.84        3.08      0.39 o 
   4   6   7        0.41        0.27      0.18 o 
   5   6   7        3.96        3.42      0.46 o 
   6   6   7        0.39        0.26      0.29 o 
   7   6   7        0.37       -0.05      0.29 o 
  -3   7   7        0.52        0.22      0.26 o 
  -2   7   7        3.88        3.36      0.44 o 
  -1   7   7        1.26        1.27      0.32 o 
   0   7   7        0.46        0.21      0.25 o 
   1   7   7        5.88        5.44      0.51 o 
   2   7   7        2.16        2.31      0.40 o 
   3   7   7        0.01        0.18      0.25 o 
   4   7   7        0.00        0.15      0.22 o 
   5   7   7        0.10        0.18      0.25 o 
   6   7   7        0.35        0.46      0.32 o 
  -2   8   7        1.96        1.53      0.62 o 
  -1   8   7        0.20        0.38      0.32 o 
   0   8   7        2.02        2.04      0.40 o 
   1   8   7        1.20        1.17      0.34 o 
   2   8   7        0.06       -0.10      0.25 o 
   3   8   7        0.03       -0.12      0.25 o 
   4   8   7        0.01        0.00      0.31 o 
   5   8   7        0.17        0.10      0.41 o 
   1   9   7        0.19        0.17      0.32 o 
   2   9   7        0.04        0.21      0.29 o 
   3   9   7        0.01       -0.10      0.29 o 
  -2  -6   8        0.14        0.41      0.24 o 
  -1  -6   8        0.02       -0.04      0.21 o 
   0  -6   8        1.18        1.92      0.30 o 
   1  -6   8        0.88        1.02      0.27 o 
  -4  -5   8        1.56        1.80      0.46 o 
  -3  -5   8        0.03       -0.21      0.22 o 
  -2  -5   8        0.77        0.37      0.35 o 
  -1  -5   8        0.01        0.15      0.19 o 
   0  -5   8        0.16        0.06      0.26 o 
   1  -5   8        0.52        0.45      0.21 o 
   2  -5   8        1.64        2.57      0.44 o 
   3  -5   8        0.03        0.31      0.29 o 
  -5  -4   8        0.02        0.05      0.29 o 
  -4  -4   8        1.22        1.11      0.36 o 
  -3  -4   8        1.09        1.24      0.29 o 
  -2  -4   8        0.49        0.57      0.23 o 
  -1  -4   8        1.11        1.21      0.24 o 
   0  -4   8        2.44        2.03      0.25 o 
   1  -4   8        1.96        0.82      0.41 o 
   2  -4   8        4.08        2.97      0.40 o 
   3  -4   8        0.22       -0.10      0.22 o 
   4  -4   8        0.70        0.67      0.29 o 
   5  -4   8        4.26        4.32      0.82 o 
  -6  -3   8        0.99        1.88      0.44 o 
  -5  -3   8        0.14        0.31      0.29 o 
  -4  -3   8        0.22        0.26      0.26 o 
  -3  -3   8        0.19        0.10      0.22 o 
  -2  -3   8        0.00        0.00      0.15 o 
  -1  -3   8       55.75       54.12      0.98 o 
   0  -3   8       11.03       10.54      0.45 o 
   1  -3   8        1.02        0.46      0.26 o 
   2  -3   8       14.28       11.13      0.62 o 
   3  -3   8        1.65        1.58      0.32 o 
   4  -3   8        0.50        0.35      0.25 o 
   5  -3   8        0.45        0.65      0.25 o 
  -6  -2   8        0.75        0.72      0.62 o 
  -5  -2   8        0.11        0.19      0.25 o 
  -4  -2   8        2.85        3.63      0.44 o 
  -3  -2   8       13.80       15.46      0.55 o 
  -2  -2   8        2.64        3.55      0.28 o 
  -1  -2   8       33.58       33.15      0.71 o 
   0  -2   8       34.73       32.75      1.13 o 
   1  -2   8       29.42       22.53      1.29 o 
   2  -2   8        0.69        1.13      0.25 o 
   3  -2   8       14.18       12.45      0.58 o 
   4  -2   8        0.05        0.00      0.22 o 
   5  -2   8        2.94        3.04      0.57 o 
   6  -2   8        0.02        0.10      0.31 o 
  -6  -1   8        0.35        0.21      0.41 o 
  -5  -1   8        0.40        0.71      0.32 o 
  -4  -1   8        2.69        2.09      0.36 o 
  -3  -1   8        3.73        5.03      0.33 o 
  -2  -1   8       29.70       29.41      0.67 o 
  -1  -1   8      138.32      139.87      1.61 o 
   0  -1   8      142.23      124.62      1.96 o 
   1  -1   8        0.34       -0.05      0.15 o 
   2  -1   8        1.24        1.63      0.62 o 
   3  -1   8        1.46        1.27      0.25 o 
   4  -1   8        6.57        8.39      0.51 o 
   5  -1   8        0.23        0.33      0.19 o 
   6  -1   8        0.53        0.10      0.41 o 
   7  -1   8        0.61        0.51      0.41 o 
  -6   0   8        0.00        0.06      0.25 o 
  -5   0   8        1.40        0.63      0.25 o 
  -4   0   8        2.16        1.43      0.21 o 
  -3   0   8        1.09        1.80      0.19 o 
  -2   0   8       28.29       31.63      0.57 o 
  -1   0   8      157.91      150.49      1.69 o 
   0   0   8       76.84       91.28      1.19 o 
   1   0   8       28.69       32.11      0.64 o 
   2   0   8       36.27       36.35      0.70 o 
   3   0   8       70.87       70.81      0.95 o 
   4   0   8        9.99        8.83      0.41 o 
   5   0   8        0.30        0.20      0.19 o 
   6   0   8        0.82        0.75      0.31 o 
   7   0   8        0.07        0.26      0.31 o 
  -6   1   8        1.19        1.84      0.40 o 
  -5   1   8        0.52        0.16      0.31 o 
  -4   1   8        0.59        0.46      0.26 o 
  -3   1   8       83.12       79.09      0.99 o 
  -2   1   8      163.43      145.22      1.64 o 
  -1   1   8        2.27        2.81      0.42 o 
   0   1   8      136.54      124.75      1.48 o 
   1   1   8        2.60        2.67      0.24 o 
   2   1   8       10.28        9.95      0.34 o 
   3   1   8        5.81        5.99      0.33 o 
   4   1   8        2.77        2.12      0.25 o 
   5   1   8        0.19        0.03      0.15 o 
   6   1   8        0.26        0.15      0.22 o 
   7   1   8        2.72        3.06      0.44 o 
  -6   2   8        1.59        1.55      0.46 o 
  -5   2   8        1.74        1.67      0.51 o 
  -4   2   8        9.93       10.21      0.52 o 
  -3   2   8       29.58       25.76      1.20 o 
  -2   2   8       62.11       57.79      1.20 o 
  -1   2   8        0.83        1.01      0.19 o 
   0   2   8        2.15        2.56      0.31 o 
   1   2   8        8.72        8.52      0.63 o 
   2   2   8        0.59        0.69      0.18 o 
   3   2   8        0.02        0.09      0.13 o 
   4   2   8       13.32       13.84      0.49 o 
   5   2   8        6.00        6.63      0.37 o 
   6   2   8       15.17       15.58      0.72 o 
   7   2   8        3.65        3.17      0.47 o 
   8   2   8        0.04        0.16      0.32 o 
  -6   3   8        1.46        1.77      0.36 o 
  -5   3   8        3.38        3.83      0.44 o 
  -4   3   8        0.69        0.31      0.18 o 
  -3   3   8        0.09       -0.05      0.22 o 
  -2   3   8        1.32        1.65      0.29 o 
  -1   3   8        0.22        0.16      0.17 o 
   0   3   8        0.04        0.00      0.13 o 
   1   3   8        1.79        1.52      0.19 o 
   2   3   8        3.64        4.21      0.27 o 
   3   3   8       12.97       11.15      0.79 o 
   4   3   8        1.20        1.32      0.21 o 
   5   3   8       11.92        9.96      0.45 o 
   6   3   8       23.02       22.60      0.87 o 
   7   3   8        0.25        0.05      0.29 o 
   8   3   8        1.65        2.11      0.47 o 
  -5   4   8        0.76        0.87      0.32 o 
  -4   4   8        0.00       -0.12      0.17 o 
  -3   4   8        1.84        1.38      0.72 o 
  -2   4   8        5.53        6.19      0.57 o 
  -1   4   8       13.13       12.63      0.58 o 
   0   4   8        2.01        2.29      0.32 o 
   1   4   8       14.30       13.48      0.45 o 
   2   4   8        3.25        3.40      0.31 o 
   3   4   8        0.05        0.00      0.18 o 
   4   4   8        3.67        3.52      0.30 o 
   5   4   8        6.52        6.74      0.51 o 
   6   4   8        0.12        0.51      0.29 o 
   7   4   8        6.03        7.39      1.34 o 
  -5   5   8        1.44        1.03      0.51 o 
  -4   5   8        1.22        1.02      0.32 o 
  -3   5   8        0.53        0.10      0.41 o 
  -2   5   8        0.89        1.21      0.32 o 
  -1   5   8        6.25        6.36      0.72 o 
   0   5   8       11.64       12.56      0.62 o 
   1   5   8        9.02        8.66      0.51 o 
   2   5   8        2.99        3.21      0.36 o 
   3   5   8        9.92       10.80      0.45 o 
   4   5   8        7.38        6.73      0.39 o 
   5   5   8        0.18        0.25      0.41 o 
   6   5   8        3.89        3.89      0.51 o 
   7   5   8        1.55        0.79      0.41 o 
  -4   6   8        0.00        0.21      0.25 o 
  -3   6   8        0.00        0.00      0.25 o 
  -2   6   8        0.95        0.67      0.29 o 
  -1   6   8        3.47        3.67      0.67 o 
   0   6   8        0.33        0.40      0.26 o 
   1   6   8        0.28        0.38      0.25 o 
   2   6   8        0.33        0.43      0.26 o 
   3   6   8        2.69        3.02      0.30 o 
   4   6   8        0.09       -0.16      0.16 o 
   5   6   8        5.17        6.19      0.93 o 
   6   6   8        1.60        1.80      0.40 o 
   7   6   8        0.56        0.72      0.36 o 
  -3   7   8        1.18        1.13      0.36 o 
  -2   7   8        2.40        3.47      0.67 o 
  -1   7   8        0.00        0.26      0.25 o 
   0   7   8        2.28        3.71      0.46 o 
   1   7   8        3.07        3.10      0.44 o 
   2   7   8        1.11        0.62      0.29 o 
   3   7   8        0.31        0.48      0.25 o 
   4   7   8        1.09        0.62      0.29 o 
   5   7   8        1.04        0.59      0.67 o 
   6   7   8        0.08        0.37      0.41 o 
  -1   8   8        0.53        0.24      0.32 o 
   0   8   8        0.00        0.10      0.25 o 
   1   8   8        0.36        0.21      0.32 o 
   2   8   8        0.00        0.26      0.29 o 
   3   8   8        0.13        0.57      0.41 o 
   4   8   8        0.46        0.62      0.41 o 
  -3  -5   9        0.00        0.10      0.29 o 
  -2  -5   9        0.32        0.56      0.22 o 
  -1  -5   9        0.02        0.35      0.19 o 
   0  -5   9        0.10        0.51      0.29 o 
   1  -5   9        1.14        1.29      0.36 o 
   2  -5   9        0.54        0.40      0.32 o 
  -4  -4   9        1.08        1.29      0.36 o 
  -3  -4   9        1.61        1.86      0.36 o 
  -2  -4   9        0.00       -0.03      0.18 o 
  -1  -4   9        0.09        0.46      0.29 o 
   0  -4   9        0.54        0.44      0.25 o 
   1  -4   9        2.12        3.79      0.47 o 
   2  -4   9        2.09        2.72      0.77 o 
   3  -4   9        0.12        0.36      0.29 o 
   4  -4   9        0.02       -0.15      0.29 o 
  -5  -3   9        0.26        0.41      0.32 o 
  -4  -3   9        0.12        0.15      0.29 o 
  -3  -3   9        3.74        3.84      0.47 o 
  -2  -3   9        0.25        0.51      0.21 o 
  -1  -3   9        1.23        1.01      0.32 o 
   0  -3   9        2.07        2.18      1.03 o 
   1  -3   9        1.46        1.52      0.32 o 
   2  -3   9        1.48        1.64      0.29 o 
   3  -3   9        4.46        6.38      0.54 o 
   4  -3   9        0.07        0.18      0.25 o 
   5  -3   9        6.39        7.83      0.65 o 
  -5  -2   9        1.83        2.95      0.57 o 
  -4  -2   9        0.07        0.29      0.25 o 
  -3  -2   9        3.07        4.05      0.36 o 
  -2  -2   9        1.15        1.86      0.36 o 
  -1  -2   9        0.22        0.36      0.22 o 
   0  -2   9        2.96        2.00      0.32 o 
   1  -2   9        2.39        2.06      0.36 o 
   2  -2   9        3.34        2.46      0.93 o 
   3  -2   9        8.81        7.74      0.58 o 
   4  -2   9        0.12       -0.10      0.22 o 
   5  -2   9        1.77        2.60      0.40 o 
   6  -2   9        3.00        3.07      0.47 o 
  -6  -1   9        0.11        0.21      0.51 o 
  -5  -1   9        4.52        5.90      1.18 o 
  -4  -1   9        0.17        0.68      0.25 o 
  -3  -1   9        0.01       -0.12      0.17 o 
  -2  -1   9        0.99        1.44      0.29 o 
  -1  -1   9        0.05        0.05      0.22 o 
   0  -1   9       61.03       61.88      1.38 o 
   1  -1   9       20.93       20.40      0.76 o 
   2  -1   9        0.59        0.21      0.31 o 
   3  -1   9       16.98       16.41      0.73 o 
   4  -1   9        1.09        0.87      0.29 o 
   5  -1   9        0.01        0.05      0.22 o 
   6  -1   9        0.39        0.31      0.41 o 
  -6   0   9        0.20       -0.10      0.41 o 
  -5   0   9        2.40        2.16      0.62 o 
  -4   0   9        0.14        0.35      0.25 o 
  -3   0   9        4.93        6.24      0.62 o 
  -2   0   9       23.96       27.17      0.83 o 
  -1   0   9        4.86        6.10      0.44 o 
   0   0   9       27.14       28.47      0.98 o 
   1   0   9       16.49       15.70      1.03 o 
   2   0   9       24.35       20.06      1.95 o 
   3   0   9        0.01       -0.05      0.15 o 
   4   0   9        6.39        5.63      0.47 o 
   5   0   9        0.01        0.32      0.25 o 
   6   0   9        2.20        2.26      0.62 o 
   7   0   9        0.00       -0.41      0.41 o 
  -6   1   9        0.13        0.03      0.32 o 
  -5   1   9        0.51        0.36      0.29 o 
  -4   1   9        0.00       -0.21      0.21 o 
  -3   1   9        4.76        3.63      0.40 o 
  -2   1   9        4.99        5.60      0.33 o 
  -1   1   9       13.28       14.62      0.58 o 
   0   1   9      112.78      112.20      1.44 o 
   1   1   9       84.88       81.69      1.18 o 
   2   1   9        3.54        2.55      0.25 o 
   3   1   9        0.00        0.06      0.15 o 
   4   1   9        1.07        0.92      0.21 o 
   5   1   9        2.00        2.17      0.29 o 
   6   1   9        0.02        0.07      0.25 o 
   7   1   9        0.28       -0.05      0.29 o 
  -5   2   9        0.01        0.00      0.31 o 
  -4   2   9        2.55        2.26      0.51 o 
  -3   2   9        1.53        0.93      0.29 o 
  -2   2   9        0.03       -0.15      0.15 o 
  -1   2   9       20.46       22.20      0.59 o 
   0   2   9       80.11       81.81      1.24 o 
   1   2   9       16.59       19.95      0.58 o 
   2   2   9        8.71        9.67      0.38 o 
   3   2   9       12.12       12.41      0.52 o 
   4   2   9       31.57       31.37      0.77 o 
   5   2   9        4.78        5.30      0.74 o 
   6   2   9        0.63        0.45      0.32 o 
   7   2   9        0.37        0.65      0.32 o 
  -5   3   9        1.21        1.85      0.51 o 
  -4   3   9        0.71        0.63      0.26 o 
  -3   3   9        0.64        0.60      0.25 o 
  -2   3   9       39.15       38.11      1.02 o 
  -1   3   9       83.97       80.10      1.49 o 
   0   3   9        2.07        2.03      0.28 o 
   1   3   9       34.61       35.64      0.75 o 
   2   3   9        7.67        6.80      0.37 o 
   3   3   9        2.19        2.05      0.24 o 
   4   3   9        2.91        3.27      0.31 o 
   5   3   9        2.07        2.04      0.37 o 
   6   3   9        0.90        1.03      0.36 o 
   7   3   9        0.12        0.10      0.29 o 
  -5   4   9        0.88        1.03      0.41 o 
  -4   4   9        1.28        1.29      0.36 o 
  -3   4   9        4.74        4.42      0.44 o 
  -2   4   9       17.86       17.29      0.87 o 
  -1   4   9       30.86       29.94      0.98 o 
   0   4   9        0.25        0.02      0.17 o 
   1   4   9        0.07        0.12      0.15 o 
   2   4   9        2.76        2.32      0.25 o 
   3   4   9        0.00       -0.03      0.18 o 
   4   4   9        0.68        0.34      0.18 o 
   5   4   9        2.04        2.09      0.51 o 
   6   4   9        1.84        2.01      0.36 o 
   7   4   9        3.98        4.43      0.62 o 
  -4   5   9        0.55        0.35      0.32 o 
  -3   5   9        0.32        0.15      0.25 o 
  -2   5   9        0.18        0.46      0.25 o 
  -1   5   9        0.12        0.15      0.22 o 
   0   5   9        0.02       -0.14      0.18 o 
   1   5   9        0.74        0.75      0.25 o 
   2   5   9        0.58        0.57      0.19 o 
   3   5   9        2.50        2.62      0.30 o 
   4   5   9        1.38        1.13      0.24 o 
   5   5   9        0.48        0.31      0.29 o 
   6   5   9        4.42        5.02      0.54 o 
   7   5   9        3.74        4.11      0.77 o 
  -3   6   9        0.02        0.00      0.31 o 
  -2   6   9        0.83        0.87      0.32 o 
  -1   6   9        4.45        4.60      0.47 o 
   0   6   9        3.09        2.09      0.40 o 
   1   6   9        0.29        0.22      0.25 o 
   2   6   9        1.42        1.31      0.32 o 
   3   6   9        0.35        0.36      0.36 o 
   4   6   9        0.07       -0.17      0.18 o 
   5   6   9        0.95        1.22      0.62 o 
   6   6   9        0.95        0.74      0.72 o 
  -2   7   9        0.21        0.09      0.32 o 
  -1   7   9        0.00       -0.10      0.41 o 
   0   7   9        1.44        1.50      0.40 o 
   1   7   9        2.65        2.80      0.47 o 
   2   7   9        1.77        1.22      0.32 o 
   3   7   9        1.05        0.99      0.32 o 
   4   7   9        1.83        1.66      0.36 o 
   5   7   9        1.23        1.56      0.72 o 
   0   8   9        0.52        0.41      0.32 o 
   1   8   9        0.00       -0.36      0.57 o 
   2   8   9        0.01        0.17      0.32 o 
   3   8   9        0.05        0.29      0.32 o 
  -2  -4  10        0.02       -0.10      0.29 o 
  -1  -4  10        0.00       -0.09      0.26 o 
   0  -4  10        0.74        0.69      0.32 o 
   1  -4  10        0.06        0.00      0.29 o 
   2  -4  10        0.62        0.75      0.62 o 
  -4  -3  10        0.75        0.62      0.51 o 
  -3  -3  10       10.03       12.14      1.13 o 
  -2  -3  10        0.42        0.46      0.29 o 
  -1  -3  10        0.12       -0.16      0.41 o 
   0  -3  10        0.15        0.38      0.25 o 
   1  -3  10        0.89        1.29      0.67 o 
   2  -3  10        2.70        2.40      0.40 o 
   3  -3  10        0.84        1.23      0.36 o 
   4  -3  10        0.39        0.31      0.31 o 
  -4  -2  10        3.95        3.60      0.72 o 
  -3  -2  10        2.79        2.16      0.51 o 
  -2  -2  10        3.82        3.55      0.57 o 
  -1  -2  10        0.00        0.05      0.22 o 
   0  -2  10        0.04        0.26      0.22 o 
   1  -2  10        3.43        2.93      0.44 o 
   2  -2  10        1.68        3.00      0.44 o 
   3  -2  10        1.48        1.10      0.62 o 
   4  -2  10        0.07        0.07      0.25 o 
   5  -2  10        0.02        0.45      0.32 o 
  -4  -1  10        1.25        1.44      0.51 o 
  -3  -1  10        0.06        0.01      0.26 o 
  -2  -1  10        4.02        4.33      0.44 o 
  -1  -1  10        1.97        3.46      0.98 o 
   0  -1  10        0.99        1.35      0.29 o 
   1  -1  10        6.73        5.88      0.82 o 
   2  -1  10        2.00        2.18      0.36 o 
   3  -1  10        1.64        2.36      0.41 o 
   4  -1  10        5.17        6.38      0.58 o 
   5  -1  10        0.59        0.80      0.32 o 
  -3   0  10        0.01       -0.10      0.22 o 
  -2   0  10        1.92        3.52      0.40 o 
  -1   0  10        0.10       -0.06      0.17 o 
   0   0  10        0.01       -0.14      0.21 o 
   1   0  10        2.84        1.95      0.57 o 
   2   0  10        2.72        2.74      0.98 o 
   3   0  10        1.93        1.58      0.32 o 
   4   0  10        6.01        4.45      0.47 o 
   5   0  10        0.05       -0.22      0.22 o 
   6   0  10        1.73        2.12      0.44 o 
  -3   1  10        0.00       -0.10      0.31 o 
  -2   1  10        0.09        0.51      0.36 o 
  -1   1  10        1.09        0.77      0.29 o 
   0   1  10        2.22        1.57      0.29 o 
   1   1  10       33.75       34.51      1.02 o 
   2   1  10       15.56       15.34      0.69 o 
   3   1  10        0.24        0.15      0.22 o 
   4   1  10        5.04        5.98      0.59 o 
   5   1  10        0.32        0.05      0.29 o 
   6   1  10        0.06       -0.31      0.41 o 
  -5   2  10        0.39       -0.10      0.41 o 
  -4   2  10        1.97        1.65      0.51 o 
  -3   2  10        1.41        1.95      0.32 o 
  -2   2  10        2.88        3.61      0.46 o 
  -1   2  10        8.76        8.46      0.43 o 
   0   2  10        4.48        4.03      0.34 o 
   1   2  10        7.23        7.83      0.41 o 
   2   2  10        4.66        4.65      0.33 o 
   3   2  10        7.38        6.51      0.64 o 
   4   2  10        0.56        0.16      0.23 o 
   5   2  10        1.60        1.23      0.29 o 
   6   2  10        0.04        0.12      0.26 o 
  -4   3  10        0.31        0.51      0.41 o 
  -3   3  10        0.49        0.53      0.26 o 
  -2   3  10        4.89        4.76      0.47 o 
  -1   3  10        7.32        5.95      0.82 o 
   0   3  10        1.51        1.71      0.25 o 
   1   3  10       43.86       42.70      1.43 o 
   2   3  10       34.27       36.11      0.81 o 
   3   3  10        3.49        3.23      0.35 o 
   4   3  10        0.10        0.10      0.19 o 
   5   3  10        0.13        0.27      0.21 o 
   6   3  10        0.25        0.33      0.32 o 
  -4   4  10        0.01        0.26      0.29 o 
  -3   4  10        1.31        1.49      0.36 o 
  -2   4  10        1.02        1.51      0.57 o 
  -1   4  10        0.96        0.31      0.25 o 
   0   4  10        5.96        5.57      0.51 o 
   1   4  10       19.95       21.81      1.13 o 
   2   4  10        0.41        0.48      0.21 o 
   3   4  10        0.95        1.03      0.27 o 
   4   4  10        2.67        2.94      0.42 o 
   5   4  10        6.81        8.01      0.62 o 
   6   4  10        1.76        2.18      1.08 o 
  -3   5  10        0.12        0.17      0.36 o 
  -2   5  10        0.35        0.16      0.25 o 
  -1   5  10       10.69       10.45      1.08 o 
   0   5  10       20.52       20.65      0.83 o 
   1   5  10        0.69        0.87      0.36 o 
   2   5  10        6.36        4.93      0.51 o 
   3   5  10        3.81        4.20      0.66 o 
   4   5  10        0.24        0.22      0.21 o 
   5   5  10        0.78        1.51      0.36 o 
   6   5  10        1.01        0.72      0.36 o 
  -2   6  10        1.62        2.51      0.44 o 
  -1   6  10        7.05        7.07      0.62 o 
   0   6  10        8.12        8.99      0.65 o 
   1   6  10        0.13       -0.01      0.25 o 
   2   6  10        0.00       -0.06      0.25 o 
   3   6  10        0.37        0.35      0.32 o 
   4   6  10        0.01       -0.16      0.19 o 
   5   6  10        0.16        0.07      0.25 o 
  -1   7  10        0.10        0.37      0.32 o 
   0   7  10        0.00       -0.26      0.26 o 
   1   7  10        0.00       -0.29      0.29 o 
   2   7  10        0.36        0.54      0.32 o 
   3   7  10        0.77        0.56      0.32 o 
   4   7  10        0.80        0.63      0.36 o 
  -2  -3  11        0.01       -0.05      0.29 o 
  -1  -3  11        0.58        0.61      0.32 o 
   0  -3  11        0.33        0.10      0.29 o 
   1  -3  11        2.49        2.92      0.47 o 
   2  -3  11        0.18        0.26      0.29 o 
  -3  -2  11        2.92        3.91      0.72 o 
  -2  -2  11        0.18        0.10      0.29 o 
  -1  -2  11        0.09       -0.21      0.22 o 
   0  -2  11        0.18       -0.21      0.22 o 
   1  -2  11        1.72        1.39      0.36 o 
   2  -2  11        0.04        0.26      0.29 o 
   3  -2  11        0.41        0.16      0.41 o 
  -4  -1  11        1.25        1.34      0.51 o 
  -3  -1  11        2.26        4.22      0.72 o 
  -2  -1  11       13.83       15.90      0.80 o 
  -1  -1  11        1.39        1.65      0.36 o 
   0  -1  11        0.00       -0.25      0.31 o 
   1  -1  11        0.25        0.46      0.29 o 
   2  -1  11        1.95        2.84      0.44 o 
   3  -1  11        2.25        3.09      0.44 o 
   4  -1  11        0.17        0.23      0.31 o 
  -3   0  11        8.38        8.25      0.58 o 
  -2   0  11        3.68        3.71      0.46 o 
  -1   0  11        2.74        1.56      0.36 o 
   0   0  11        0.05       -0.09      0.26 o 
   1   0  11        0.32        0.00      0.22 o 
   2   0  11        2.84        2.94      0.44 o 
   3   0  11        0.43        0.57      0.29 o 
   4   0  11        0.21        0.31      0.29 o 
   5   0  11        0.37        0.69      0.32 o 
  -3   1  11        2.70        2.57      0.62 o 
  -2   1  11        0.02       -0.13      0.25 o 
  -1   1  11        1.98        2.82      0.40 o 
   0   1  11        3.25        3.60      0.44 o 
   1   1  11        0.47        0.50      0.25 o 
   2   1  11        3.51        3.70      0.51 o 
   3   1  11        0.63        0.21      0.36 o 
   4   1  11        0.97        1.31      0.77 o 
   5   1  11        2.16        2.15      0.82 o 
  -3   2  11        3.26        2.91      0.40 o 
  -2   2  11        0.02        0.03      0.36 o 
  -1   2  11        0.26        0.28      0.25 o 
   0   2  11        0.02        0.14      0.18 o 
   1   2  11        0.06        0.16      0.19 o 
   2   2  11        1.46        1.78      0.36 o 
   3   2  11        2.00        1.34      0.25 o 
   4   2  11        0.20        0.17      0.17 o 
   5   2  11        1.47        0.57      0.25 o 
  -3   3  11        1.86        1.89      0.40 o 
  -2   3  11        0.04        0.46      0.29 o 
  -1   3  11        0.04       -0.21      0.22 o 
   0   3  11        0.04       -0.05      0.22 o 
   1   3  11        4.46        4.39      0.37 o 
   2   3  11       12.29       11.44      0.87 o 
   3   3  11        4.83        5.08      0.45 o 
   4   3  11        0.04       -0.04      0.21 o 
   5   3  11        0.27       -0.07      0.21 o 
  -3   4  11        0.58        0.98      0.36 o 
  -2   4  11        1.19        1.18      0.36 o 
  -1   4  11        0.74        1.09      0.41 o 
   0   4  11        0.30        0.32      0.25 o 
   1   4  11        2.67        2.06      0.36 o 
   2   4  11        1.05        1.08      0.25 o 
   3   4  11        1.19        1.16      0.32 o 
   4   4  11        0.78        0.54      0.25 o 
   5   4  11        0.57        0.38      0.27 o 
  -2   5  11        0.51        0.41      0.31 o 
  -1   5  11        2.92        2.32      0.57 o 
   0   5  11        4.32        4.05      1.18 o 
   1   5  11        0.05        0.03      0.25 o 
   2   5  11       10.15        9.43      0.65 o 
   3   5  11        9.36       10.37      0.73 o 
   4   5  11        1.09        1.56      0.51 o 
   5   5  11        0.03        0.26      0.29 o 
  -1   6  11        0.67        0.81      0.77 o 
   0   6  11        0.75        0.66      0.57 o 
   1   6  11        0.85        0.33      0.32 o 
   2   6  11        3.23        3.39      0.51 o 
   3   6  11        0.05        0.26      0.26 o 
   4   6  11        0.02       -0.05      0.29 o 
   0  -2  12        4.64        6.50      0.93 o 
   1  -2  12        0.18        0.31      0.29 o 
  -2  -1  12        0.12       -0.15      0.29 o 
  -1  -1  12        0.21        0.43      0.32 o 
   0  -1  12        0.14        0.10      0.41 o 
   1  -1  12        0.20       -0.05      0.29 o 
   2  -1  12        1.99        2.60      0.67 o 
   3  -1  12        0.72        0.61      0.57 o 
  -2   0  12        2.39        3.18      0.47 o 
  -1   0  12        0.32        0.41      0.29 o 
   0   0  12        0.30        0.26      0.29 o 
   1   0  12        0.17        0.00      0.29 o 
   2   0  12        1.22        0.93      0.36 o 
   3   0  12        0.54       -0.24      0.25 o 
  -2   1  12        2.87        3.70      0.72 o 
  -1   1  12        8.23        9.52      1.39 o 
   0   1  12        0.69        0.97      0.32 o 
   1   1  12        0.00       -0.04      0.25 o 
   2   1  12        0.09        0.05      0.36 o 
   3   1  12        1.13        1.68      0.40 o 
   4   1  12        0.82        0.82      0.51 o 
  -2   2  12        6.29        8.13      0.93 o 
  -1   2  12        2.67        3.50      0.72 o 
   0   2  12        0.48        0.86      0.32 o 
   1   2  12        0.15        0.01      0.26 o 
   2   2  12        0.25        0.15      0.29 o 
   3   2  12        0.32        1.18      0.36 o 
   4   2  12        0.02        0.10      0.29 o 
  -2   3  12        1.65        1.78      0.40 o 
  -1   3  12        0.00        0.07      0.25 o 
   0   3  12        0.61        0.67      0.29 o 
   1   3  12        1.67        1.56      0.30 o 
   2   3  12        0.26        0.53      0.25 o 
   3   3  12        0.31        0.24      0.21 o 
   4   3  12        0.07        0.14      0.24 o 
  -1   4  12        0.08       -0.10      0.25 o 
   0   4  12        0.03        0.46      0.46 o 
   1   4  12        0.03       -0.10      0.36 o 
   2   4  12        0.03       -0.01      0.26 o 
   3   4  12        0.66        0.68      0.27 o 
   4   4  12        0.64        0.81      0.32 o 
   0   5  12        0.00        0.04      0.25 o 
   1   5  12        0.10        0.13      0.32 o 
   2   5  12        2.66        3.30      0.47 o 
   3   5  12        3.60        3.67      0.98 o 
   0   1  13        0.49        0.57      0.32 o 
   1   1  13        0.09       -0.26      0.29 o 
   0   2  13        0.17        0.31      0.41 o 
   1   2  13        0.08       -0.22      0.22 o 
   2   2  13        0.01       -0.29      0.29 o 
   1   3  13        0.05       -0.21      0.41 o 
   2   3  13        0.01        0.18      0.25 o 
                                                 
